# Supplementary material for: Identification of long noncoding RNAs involved in resistance to downy mildew in Chinese cabbage
Source: Hortic Res. 2021 Mar 1;8:44. doi: 10.1038/s41438-021-00479-1 (PMC7917106; doi:10.1038/s41438-021-00479-1)
Supplement: Supplementary file 2 — Revised-supplemental tables [file 41438_2021_479_MOESM2_ESM.xlsx]

## Sheet: Sequencing
Table S1. Summarized data for sequenced samples
Sample	Clean Reads(M)	Clean Bases(G)	Q20(%)	Q30(%)	GC(%)	Effective reads(M)	Total Mapped	Reads Map To '+'	Reads Map To '-'	Splice Mapped	Non-splice Mapped	Unique Mapped	Multiple Mapped
91-112-0h-1	81.0180M	12.1527G	96.59	91.78	42.21	81.0179(99.87%)	55884000(68.98%)	43035286(53.12%)	12848714(15.86%)	10832094(13.37%)	45051906(55.61%)	41460636(51.17%)	14423364(17.80%)
91-112-0h-2	80.9797M	12.1470G	96.04	90.77	43.16	80.9794(99.77%)	55820260(68.93%)	36584090(45.18%)	19236170(23.75%)	12955629(16.00%)	42864631(52.93%)	39578748(48.87%)	16241512(20.06%)
91-112-0h-3	81.2347M	12.1852G	96.63	91.91	42.74	81.2346(99.91%)	56447792(69.49%)	40888174(50.33%)	15559618(19.15%)	11411228(14.05%)	45036564(55.44%)	42105092(51.83%)	14342700(17.66%)
91-112-24h-1	81.3958M	12.2094G	96.37	91.37	42.2	81.3955(99.74%)	54686976(67.19%)	42980164(52.80%)	11706812(14.38%)	10459846(12.85%)	44227130(54.34%)	40334876(49.55%)	14352100(17.63%)
91-112-24h-2	81.6328M	12.2449G	95.93	90.65	43.31	81.6327(99.91%)	58049460(71.11%)	44267876(54.23%)	13781584(16.88%)	11439666(14.01%)	46609794(57.10%)	43377876(53.14%)	14671584(17.97%)
91-112-24h-3	82.5518M	12.3828G	95.99	90.76	42.53	82.5517(99.91%)	56220578(68.10%)	41995444(50.87%)	14225134(17.23%)	11223093(13.60%)	44997485(54.51%)	42141410(51.05%)	14079168(17.05%)
91-112-72h-1	82.2385M	12.3358G	96.2	91.21	43.77	82.2382(99.78%)	54484400(66.25%)	37639986(45.77%)	16844414(20.48%)	12594778(15.31%)	41889622(50.94%)	40304936(49.01%)	14179464(17.24%)
91-112-72h-2	81.4752M	12.2213G	95.71	90.28	43.9	81.4751(99.95%)	53248256(65.36%)	37161176(45.61%)	16087080(19.74%)	12649722(15.53%)	40598534(49.83%)	38756590(47.57%)	14491666(17.79%)
91-112-72h-3	82.1931M	12.3290G	95.99	90.78	43.59	82.1930(99.92%)	51349548(62.47%)	37232456(45.30%)	14117092(17.18%)	10932551(13.30%)	40416997(49.17%)	38586224(46.95%)	12763324(15.53%)
91-112-120h-1	79.9130M	11.9870G	95.39	90.12	44.3	79.9130(99.89%)	48404992(60.57%)	33359750(41.75%)	15045242(18.83%)	11336068(14.19%)	37068924(46.39%)	35482940(44.40%)	12922052(16.17%)
91-112-120h-2	79.9121M	11.9868G	96.58	91.93	44.45	79.9121(99.81%)	49208424(61.58%)	34367366(43.01%)	14841058(18.57%)	10932436(13.68%)	38275988(47.90%)	36984828(46.28%)	12223596(15.30%)
91-112-120h-3	80.9186M	12.1378G	96.7	92.14	44.19	80.9186(99.88%)	54187350(66.97%)	35848766(44.30%)	18338584(22.66%)	13616093(16.83%)	40571257(50.14%)	40107438(49.57%)	14079912(17.40%)
12-85-0h-1	81.9336M	12.2900G	96.34	91.34	42.09	81.9336(99.93%)	55721582(68.01%)	40167526(49.02%)	15554056(18.98%)	11193169(13.66%)	44528413(54.35%)	41011588(50.05%)	14709994(17.95%)
12-85-0h-2	81.8683M	12.2802G	96.47	91.54	42.76	81.8682(99.93%)	56400976(68.89%)	38234780(46.70%)	18166196(22.19%)	12927367(15.79%)	43473609(53.10%)	40096096(48.98%)	16304880(19.92%)
12-85-0h-3	80.9588M	12.1438G	96.26	91.17	42.5	80.9587(99.93%)	55822072(68.95%)	39347362(48.60%)	16474710(20.35%)	11948840(14.76%)	43873232(54.19%)	40164430(49.61%)	15657642(19.34%)
12-85-24h-1	81.7322M	12.2598G	95.92	90.74	42	81.7322(99.95%)	54585854(66.79%)	41973496(51.35%)	12612358(15.43%)	10646766(13.03%)	43939088(53.76%)	38879530(47.57%)	15706324(19.22%)
12-85-24h-2	82.7463M	12.4119G	95.79	90.51	41.74	82.7463(99.95%)	54566896(65.94%)	43348366(52.39%)	11218530(13.56%)	10571170(12.78%)	43995726(53.17%)	38665656(46.73%)	15901240(19.22%)
12-85-24h-3	81.8636M	12.2795G	95.52	89.95	42.42	81.8636(99.89%)	54675242(66.79%)	39355720(48.07%)	15319522(18.71%)	11876571(14.51%)	42798671(52.28%)	38939338(47.57%)	15735904(19.22%)
12-85-72h-1	82.0883M	12.3132G	95.49	89.85	42.18	82.0883(99.95%)	54799394(66.76%)	40724032(49.61%)	14075362(17.15%)	10612043(12.93%)	44187351(53.83%)	40170052(48.94%)	14629342(17.82%)
12-85-72h-2	81.9241M	12.2886G	95.78	90.39	43.11	81.9240(99.93%)	57034836(69.62%)	38218952(46.65%)	18815884(22.97%)	13752179(16.79%)	43282657(52.83%)	41119060(50.19%)	15915776(19.43%)
12-85-72h-3	81.7064M	12.2560G	96.05	90.95	42.54	81.7063(99.94%)	55423818(67.83%)	40060538(49.03%)	15363280(18.80%)	12204914(14.94%)	43218904(52.90%)	39905180(48.84%)	15518638(18.99%)
12-85-120h-1	81.0355M	12.1553G	96.69	92.21	42.16	81.0355(99.95%)	55540380(68.54%)	41334328(51.01%)	14206052(17.53%)	10336160(12.76%)	45204220(55.78%)	42277966(52.17%)	13262414(16.37%)
12-85-120h-2	80.4588M	12.0688G	97.01	92.8	42.12	80.4587(99.96%)	55544828(69.04%)	41254752(51.27%)	14290076(17.76%)	10853131(13.49%)	44691697(55.55%)	42338574(52.62%)	13206254(16.41%)
12-85-120h-3	80.1499M	12.0225G	98.47	96.32	42.8	80.1499(99.95%)	54146128(67.56%)	38994702(48.65%)	15151426(18.90%)	12064743(15.05%)	42081385(52.50%)	40595996(50.65%)	13550132(16.91%)
T12-19-0h-1	82.2629M	12.3394G	96.06	90.8	42.27	82.2629(99.94%)	54748930(66.55%)	39061144(47.48%)	15687786(19.07%)	11440639(13.91%)	43308291(52.65%)	39357340(47.84%)	15391590(18.71%)
T12-19-0h-2	81.4864M	12.2230G	96.43	91.49	42.5	81.4864(99.89%)	55645822(68.29%)	41665300(51.13%)	13980522(17.16%)	10930403(13.41%)	44715419(54.87%)	41598404(51.05%)	14047418(17.24%)
T12-19-0h-3	81.8906M	12.2836G	95.6	89.94	42.29	81.8905(99.89%)	54108696(66.07%)	39352998(48.06%)	14755698(18.02%)	10393311(12.69%)	43715385(53.38%)	39756912(48.55%)	14351784(17.53%)
T12-19-24h-1	81.4649M	12.2197G	96.03	90.75	42.28	81.4648(99.85%)	53588058(65.78%)	40790582(50.07%)	12797476(15.71%)	10195889(12.52%)	43392169(53.26%)	38932642(47.79%)	14655416(17.99%)
T12-19-24h-2	81.8825M	12.2824G	96	90.69	42.43	81.8822(99.82%)	54933362(67.09%)	40230018(49.13%)	14703344(17.96%)	11394280(13.92%)	43539082(53.17%)	39955246(48.80%)	14978116(18.29%)
T12-19-24h-3	81.5981M	12.2397G	96.19	91.07	42.25	81.5980(99.85%)	54824982(67.19%)	41662452(51.06%)	13162530(16.13%)	10804566(13.24%)	44020416(53.95%)	39858192(48.85%)	14966790(18.34%)
T12-19-72h-1	79.9207M	11.9881G	98.23	95.85	43.38	79.9207(99.93%)	53333852(66.73%)	36702686(45.92%)	16631166(20.81%)	13524544(16.92%)	39809308(49.81%)	38525798(48.21%)	14808054(18.53%)
T12-19-72h-2	81.8714M	12.2807G	95.68	90.22	43.14	81.8712(99.88%)	54277824(66.30%)	37464008(45.76%)	16813816(20.54%)	13389381(16.35%)	40888443(49.94%)	37225492(45.47%)	17052332(20.83%)
T12-19-72h-3	81.5323M	12.2298G	95.98	90.77	43.48	81.5319(99.77%)	54685888(67.07%)	37229262(45.66%)	17456626(21.41%)	13353559(16.38%)	41332329(50.69%)	39501724(48.45%)	15184164(18.62%)
T12-19-120h-1	79.9052M	11.9858G	95.62	90.55	43.21	79.9051(99.87%)	52293958(65.45%)	35819742(44.83%)	16474216(20.62%)	12133240(15.18%)	40160718(50.26%)	38031502(47.60%)	14262456(17.85%)
T12-19-120h-2	80.8790M	12.1318G	95.43	90.22	42.86	80.8787(99.76%)	52175398(64.51%)	36723396(45.41%)	15452002(19.11%)	11923528(14.74%)	40251870(49.77%)	37507826(46.38%)	14667572(18.14%)
T12-19-120h-3	80.0583M	12.0087G	95.51	90.39	42.78	80.0581(99.89%)	51116506(63.85%)	35598684(44.47%)	15517822(19.38%)	11447981(14.30%)	39668525(49.55%)	36777534(45.94%)	14338972(17.91%)

## Sheet: Correlation
Table S2. The pearson correlation coefficients between each sample based on expression levels of all the identified mRNA
Sample	91-112-0h-1	91-112-0h-2	91-112-0h-3	91-112-120h-1	91-112-120h-2	91-112-120h-3	91-112-24h-1	91-112-24h-2	91-112-24h-3	91-112-72h-1	91-112-72h-2	91-112-72h-3	12-85-0h-1	12-85-0h-2	12-85-0h-3	12-85-120h-1	12-85-120h-2	12-85-120h-3	12-85-24h-1	12-85-24h-2	12-85-24h-3	12-85-72h-1	12-85-72h-2	12-85-72h-3	T12-19-0h-1	T12-19-0h-2	T12-19-0h-3	T12-19-120h-1	T12-19-120h-2	T12-19-120h-3	T12-19-24h-1	T12-19-24h-2	T12-19-24h-3	T12-19-72h-1	T12-19-72h-2	T12-19-72h-3
91-112-0h-1	1	0.856531	0.9779	0.990593	0.992793	0.974407	0.993036	0.976212	0.993308	0.986205	0.99182	0.99414	0.971123	0.931792	0.977503	0.993093	0.991977	0.933347	0.996675	0.995094	0.986255	0.991566	0.936447	0.981047	0.986294	0.993659	0.991658	0.979348	0.974975	0.936887	0.993696	0.994549	0.992215	0.919722	0.966095	0.976068
91-112-0h-2	0.856531	1	0.941687	0.859908	0.858285	0.910523	0.81418	0.833875	0.829084	0.883032	0.877359	0.848195	0.931124	0.968011	0.93396	0.874025	0.882502	0.927671	0.851596	0.839477	0.882183	0.872936	0.922831	0.904623	0.907304	0.832143	0.884893	0.857022	0.898941	0.932376	0.824876	0.838545	0.819161	0.926978	0.89922	0.861147
91-112-0h-3	0.9779	0.941687	1	0.976439	0.976932	0.986158	0.959365	0.955893	0.966302	0.97976	0.982476	0.973124	0.987639	0.977249	0.994971	0.982115	0.984601	0.962951	0.975519	0.969598	0.97849	0.981012	0.964281	0.98608	0.989347	0.967235	0.984391	0.96718	0.981472	0.967066	0.962781	0.968885	0.960359	0.955466	0.976103	0.967875
91-112-120h-1	0.990593	0.859908	0.976439	1	0.998876	0.987079	0.990002	0.970876	0.990681	0.990804	0.996238	0.998215	0.960165	0.926015	0.974956	0.994689	0.993425	0.929958	0.992969	0.991303	0.978391	0.99532	0.94766	0.98618	0.977259	0.990525	0.982556	0.989283	0.982491	0.934925	0.989421	0.988629	0.988515	0.922214	0.975814	0.98689
91-112-120h-2	0.992793	0.858285	0.976932	0.998876	1	0.98562	0.991158	0.97344	0.991064	0.989954	0.996257	0.998122	0.963254	0.928311	0.976475	0.995095	0.993772	0.935009	0.994412	0.992818	0.979929	0.995356	0.944393	0.985737	0.97978	0.993386	0.986992	0.988239	0.982102	0.93857	0.990514	0.990988	0.989801	0.926376	0.975119	0.985584
91-112-120h-3	0.974407	0.910523	0.986158	0.987079	0.98562	1	0.962364	0.955002	0.965824	0.987675	0.990719	0.981514	0.973144	0.95904	0.985218	0.987358	0.989042	0.965859	0.975552	0.970992	0.973181	0.988268	0.974197	0.992194	0.978245	0.969595	0.978031	0.981698	0.991975	0.969079	0.96504	0.969304	0.963341	0.962332	0.9893	0.98265
91-112-24h-1	0.993036	0.81418	0.959365	0.990002	0.991158	0.962364	1	0.975597	0.997743	0.973109	0.983711	0.993602	0.941808	0.894256	0.957895	0.986368	0.982868	0.899625	0.994016	0.995192	0.97117	0.985313	0.913777	0.966613	0.965807	0.995779	0.9773	0.976147	0.962232	0.902377	0.997042	0.993966	0.996985	0.886663	0.952462	0.97376
91-112-24h-2	0.976212	0.833875	0.955893	0.970876	0.97344	0.955002	0.975597	1	0.978362	0.960254	0.972192	0.973324	0.948379	0.907775	0.958861	0.971109	0.969278	0.916168	0.976454	0.986353	0.976449	0.969315	0.928326	0.957661	0.961839	0.977994	0.97102	0.971533	0.95413	0.913253	0.974466	0.976978	0.976334	0.900582	0.946682	0.95712
91-112-24h-3	0.993308	0.829084	0.966302	0.990681	0.991064	0.965824	0.997743	0.978362	1	0.975739	0.985436	0.992927	0.949685	0.905551	0.964613	0.987605	0.984623	0.904124	0.995424	0.995755	0.977315	0.986319	0.921914	0.969918	0.972082	0.995897	0.980642	0.977925	0.965221	0.907876	0.995927	0.994607	0.996349	0.89186	0.955959	0.97544
91-112-72h-1	0.986205	0.883032	0.97976	0.990804	0.989954	0.987675	0.973109	0.960254	0.975739	1	0.996613	0.991104	0.975939	0.947417	0.980518	0.990454	0.991212	0.948236	0.985521	0.9815	0.983671	0.991222	0.958476	0.98939	0.985907	0.977959	0.984714	0.984832	0.983272	0.955018	0.976722	0.979015	0.974114	0.940585	0.977585	0.979087
91-112-72h-2	0.99182	0.877359	0.982476	0.996238	0.996257	0.990719	0.983711	0.972192	0.985436	0.996613	1	0.996441	0.973566	0.943436	0.982844	0.995092	0.994921	0.948489	0.99192	0.989789	0.98562	0.99547	0.957471	0.990873	0.98582	0.988038	0.98888	0.989237	0.986332	0.952467	0.985233	0.987511	0.984036	0.940228	0.980727	0.985126
91-112-72h-3	0.99414	0.848195	0.973124	0.998215	0.998122	0.981514	0.993602	0.973324	0.992927	0.991104	0.996441	1	0.959241	0.920657	0.972301	0.99427	0.992546	0.926306	0.995043	0.994149	0.979965	0.994603	0.940133	0.98334	0.977679	0.993412	0.984333	0.987691	0.978363	0.9306	0.993041	0.992099	0.992188	0.916604	0.971118	0.984124
12-85-0h-1	0.971123	0.931124	0.987639	0.960165	0.963254	0.973144	0.941808	0.948379	0.949685	0.975939	0.973566	0.959241	1	0.987482	0.993143	0.974333	0.97804	0.976533	0.968251	0.9609	0.984987	0.971945	0.964896	0.981593	0.994578	0.955835	0.98718	0.959816	0.97636	0.980768	0.950643	0.960833	0.946901	0.966866	0.971231	0.956971
12-85-0h-2	0.931792	0.968011	0.977249	0.926015	0.928311	0.95904	0.894256	0.907775	0.905551	0.947417	0.943436	0.920657	0.987482	1	0.983858	0.943172	0.949211	0.980697	0.930089	0.918503	0.957258	0.940926	0.964709	0.963015	0.972197	0.9151	0.959283	0.929885	0.960568	0.983455	0.90726	0.922063	0.903254	0.976333	0.959014	0.932412
12-85-0h-3	0.977503	0.93396	0.994971	0.974956	0.976475	0.985218	0.957895	0.958861	0.964613	0.980518	0.982844	0.972301	0.993143	0.983858	1	0.984487	0.98667	0.972663	0.979025	0.972529	0.987491	0.98271	0.972726	0.989817	0.99316	0.970198	0.989419	0.974084	0.986778	0.975151	0.965378	0.973496	0.96319	0.965536	0.982559	0.974725
12-85-120h-1	0.993093	0.874025	0.982115	0.994689	0.995095	0.987358	0.986368	0.971109	0.987605	0.990454	0.995092	0.99427	0.974333	0.943172	0.984487	1	0.999619	0.948146	0.995711	0.992848	0.98774	0.9994	0.962288	0.994191	0.986523	0.989959	0.989505	0.991832	0.990676	0.953021	0.989035	0.989514	0.98733	0.93937	0.984932	0.990756
12-85-120h-2	0.991977	0.882502	0.984601	0.993425	0.993772	0.989042	0.982868	0.969278	0.984623	0.991212	0.994921	0.992546	0.97804	0.949211	0.98667	0.999619	1	0.953571	0.993892	0.990562	0.988304	0.999164	0.966369	0.995852	0.988299	0.987176	0.98984	0.991038	0.992391	0.95882	0.986032	0.987089	0.984006	0.945224	0.986982	0.990059
12-85-120h-3	0.933347	0.927671	0.962951	0.929958	0.935009	0.965859	0.899625	0.916168	0.904124	0.948236	0.948489	0.926306	0.976533	0.980697	0.972663	0.948146	0.953571	1	0.930485	0.922691	0.951887	0.946925	0.967405	0.96712	0.962618	0.92153	0.959891	0.939113	0.970465	0.996022	0.91011	0.924913	0.907613	0.994631	0.971052	0.941116
12-85-24h-1	0.996675	0.851596	0.975519	0.992969	0.994412	0.975552	0.994016	0.976454	0.995424	0.985521	0.99192	0.995043	0.968251	0.930089	0.979025	0.995711	0.993892	0.930485	1	0.997789	0.988991	0.994126	0.942429	0.983677	0.985271	0.996847	0.99132	0.986691	0.979425	0.934408	0.996249	0.996906	0.995445	0.919497	0.971528	0.984932
12-85-24h-2	0.995094	0.839477	0.969598	0.991303	0.992818	0.970992	0.995192	0.986353	0.995755	0.9815	0.989789	0.994149	0.9609	0.918503	0.972529	0.992848	0.990562	0.922691	0.997789	1	0.987281	0.991358	0.938493	0.978533	0.978938	0.996071	0.986735	0.986771	0.973961	0.925462	0.995963	0.995407	0.995889	0.909998	0.96585	0.981028
12-85-24h-3	0.986255	0.882183	0.97849	0.978391	0.979929	0.973181	0.97117	0.976449	0.977315	0.983671	0.98562	0.979965	0.984987	0.957258	0.987491	0.98774	0.988304	0.951887	0.988991	0.987281	1	0.985486	0.964041	0.985253	0.992298	0.980582	0.991031	0.984316	0.980676	0.956365	0.980134	0.985447	0.979089	0.941738	0.975214	0.978543
12-85-72h-1	0.991566	0.872936	0.981012	0.99532	0.995356	0.988268	0.985313	0.969315	0.986319	0.991222	0.99547	0.994603	0.971945	0.940926	0.98271	0.9994	0.999164	0.946925	0.994126	0.991358	0.985486	1	0.962745	0.995045	0.984667	0.988658	0.987376	0.992646	0.990841	0.952433	0.987662	0.987905	0.985959	0.939585	0.985806	0.991238
12-85-72h-2	0.936447	0.922831	0.964281	0.94766	0.944393	0.974197	0.913777	0.928326	0.921914	0.958476	0.957471	0.940133	0.964896	0.964709	0.972726	0.962288	0.966369	0.967405	0.942429	0.938493	0.964041	0.962745	1	0.98153	0.959432	0.92642	0.948566	0.966585	0.982163	0.974455	0.926527	0.931467	0.924113	0.9683	0.984939	0.967294
12-85-72h-3	0.981047	0.904623	0.98608	0.98618	0.985737	0.992194	0.966613	0.957661	0.969918	0.98939	0.990873	0.98334	0.981593	0.963015	0.989817	0.994191	0.995852	0.96712	0.983677	0.978533	0.985253	0.995045	0.98153	1	0.98695	0.974418	0.984542	0.988684	0.996394	0.973227	0.972842	0.975961	0.970358	0.963245	0.994168	0.989318
T12-19-0h-1	0.986294	0.907304	0.989347	0.977259	0.97978	0.978245	0.965807	0.961839	0.972082	0.985907	0.98582	0.977679	0.994578	0.972197	0.99316	0.986523	0.988299	0.962618	0.985271	0.978938	0.992298	0.984667	0.959432	0.98695	1	0.976722	0.995791	0.974391	0.982103	0.968659	0.972975	0.980503	0.970245	0.95437	0.976041	0.972218
T12-19-0h-2	0.993659	0.832143	0.967235	0.990525	0.993386	0.969595	0.995779	0.977994	0.995897	0.977959	0.988038	0.993412	0.955835	0.9151	0.970198	0.989959	0.987176	0.92153	0.996847	0.996071	0.980582	0.988658	0.92642	0.974418	0.976722	1	0.988288	0.982492	0.971709	0.92278	0.995656	0.99749	0.996619	0.910743	0.9638	0.980667
T12-19-0h-3	0.991658	0.884893	0.984391	0.982556	0.986992	0.978031	0.9773	0.97102	0.980642	0.984714	0.98888	0.984333	0.98718	0.959283	0.989419	0.989505	0.98984	0.959891	0.99132	0.986735	0.991031	0.987376	0.948566	0.984542	0.995791	0.988288	1	0.977868	0.981177	0.961906	0.981675	0.989104	0.980493	0.94976	0.974396	0.975797
T12-19-120h-1	0.979348	0.857022	0.96718	0.989283	0.988239	0.981698	0.976147	0.971533	0.977925	0.984832	0.989237	0.987691	0.959816	0.929885	0.974084	0.991832	0.991038	0.939113	0.986691	0.986771	0.984316	0.992646	0.966585	0.988684	0.974391	0.982492	0.977868	1	0.988663	0.945576	0.981549	0.982151	0.981381	0.936355	0.986222	0.99507
T12-19-120h-2	0.974975	0.898941	0.981472	0.982491	0.982102	0.991975	0.962232	0.95413	0.965221	0.983272	0.986332	0.978363	0.97636	0.960568	0.986778	0.990676	0.992391	0.970465	0.979425	0.973961	0.980676	0.990841	0.982163	0.996394	0.982103	0.971709	0.981177	0.988663	1	0.97678	0.96926	0.973076	0.967326	0.970073	0.998348	0.992202
T12-19-120h-3	0.936887	0.932376	0.967066	0.934925	0.93857	0.969079	0.902377	0.913253	0.907876	0.955018	0.952467	0.9306	0.980768	0.983455	0.975151	0.953021	0.95882	0.996022	0.934408	0.925462	0.956365	0.952433	0.974455	0.973227	0.968659	0.92278	0.961906	0.945576	0.97678	1	0.914021	0.927025	0.91049	0.996078	0.977902	0.948692
T12-19-24h-1	0.993696	0.824876	0.962781	0.989421	0.990514	0.96504	0.997042	0.974466	0.995927	0.976722	0.985233	0.993041	0.950643	0.90726	0.965378	0.989035	0.986032	0.91011	0.996249	0.995963	0.980134	0.987662	0.926527	0.972842	0.972975	0.995656	0.981675	0.981549	0.96926	0.914021	1	0.997798	0.999328	0.898974	0.96063	0.980371
T12-19-24h-2	0.994549	0.838545	0.968885	0.988629	0.990988	0.969304	0.993966	0.976978	0.994607	0.979015	0.987511	0.992099	0.960833	0.922063	0.973496	0.989514	0.987089	0.924913	0.996906	0.995407	0.985447	0.987905	0.931467	0.975961	0.980503	0.99749	0.989104	0.982151	0.973076	0.927025	0.997798	1	0.998004	0.914301	0.965345	0.98107
T12-19-24h-3	0.992215	0.819161	0.960359	0.988515	0.989801	0.963341	0.996985	0.976334	0.996349	0.974114	0.984036	0.992188	0.946901	0.903254	0.96319	0.98733	0.984006	0.907613	0.995445	0.995889	0.979089	0.985959	0.924113	0.970358	0.970245	0.996619	0.980493	0.981381	0.967326	0.91049	0.999328	0.998004	1	0.896388	0.958971	0.979961
T12-19-72h-1	0.919722	0.926978	0.955466	0.922214	0.926376	0.962332	0.886663	0.900582	0.89186	0.940585	0.940228	0.916604	0.966866	0.976333	0.965536	0.93937	0.945224	0.994631	0.919497	0.909998	0.941738	0.939585	0.9683	0.963245	0.95437	0.910743	0.94976	0.936355	0.970073	0.996078	0.898974	0.914301	0.896388	1	0.974105	0.942294
T12-19-72h-2	0.966095	0.89922	0.976103	0.975814	0.975119	0.9893	0.952462	0.946682	0.955959	0.977585	0.980727	0.971118	0.971231	0.959014	0.982559	0.984932	0.986982	0.971052	0.971528	0.96585	0.975214	0.985806	0.984939	0.994168	0.976041	0.9638	0.974396	0.986222	0.998348	0.977902	0.96063	0.965345	0.958971	0.974105	1	0.991535
T12-19-72h-3	0.976068	0.861147	0.967875	0.98689	0.985584	0.98265	0.97376	0.95712	0.97544	0.979087	0.985126	0.984124	0.956971	0.932412	0.974725	0.990756	0.990059	0.941116	0.984932	0.981028	0.978543	0.991238	0.967294	0.989318	0.972218	0.980667	0.975797	0.99507	0.992202	0.948692	0.980371	0.98107	0.979961	0.942294	0.991535	1

## Sheet: DEGs
Table S3. The differential expression genes with FDR and P values
GeneID	FPKM Value		Pvalue	FDR	Mapped to Genome V1.5
	91-112-24h vs 91-112-0h
	91-112-0h	91-112-24h
BraA09000250	181.216	14.6228	0.000465784	0.0497969	Bra034184,Bra000844
BraA10000778	77.2297	3.99465	0.000464364	0.0497853	Bra028271
BraA05000267	325.078	91.2211	0.000461126	0.0495782	Bra004582,Bra016980,Bra000195
BraA01004319	33.7469	0	0.000454923	0.0492842	Bra034150,Bra029875
BraA03000614	874.65	30.9949	0.000455946	0.0492842	Bra006208
BraA01000237	257.31	35.06	0.000452121	0.0491672	Bra011689
BraA05004127	3639.66	1187.69	0.000447781	0.0488355	Bra029765,Bra034068,Bra001309
BraA06002493	2148.42	206.978	0.000447784	0.0488355	Bra018062,Bra019543
BraA03002946	335.132	13.795	0.000441414	0.0487416	Bra000768,Bra000769,Bra018471,Bra029445
BraA05002362	1103.94	40.0055	0.000442601	0.0487416	Bra010167,Bra035486,Bra023270,Bra005347
BraA06001911	1070.39	141.558	0.000444355	0.0487416	Bra025979
BraA01000519	10815.3	47153.6	0.00043722	0.0485199	Bra011422,Bra037019,Bra037020,Bra010875,Bra018339,Bra012681
BraA09004052	212.802	0.769011	0.000435183	0.0485199	Bra024746,Bra024747
BraA09004173	686.75	171.094	0.000437206	0.0485199	Bra024642,Bra012417,Bra016237
MSTRG.11141	41.8683	92.557	0.000422806	0.0473356	-
MSTRG.6208	54.3095	6.57482	0.000415821	0.0466913	-
MSTRG.15251	159.172	4.14147	0.000413949	0.046619	-
BraA02001836	162.483	22.5183	0.000411086	0.0464344	Bra022471
BraA05002806	151.545	54.2061	0.000407214	0.0462725	Bra028483,Bra025526
BraA09004879	32.7951	0.769011	0.000406873	0.0462725	Bra007129,Bra003205,Bra014779,Bra000127
BraA01000042	58.396	1.06542	0.000402134	0.0461812	Bra011865,Bra006036,Bra024324,Bra037793,Bra011345,Bra010691,Bra033714
BraA03005527	113.1	4.47015	0.000403961	0.0461812	Bra019226
BraA04001843	1449.91	2548.86	0.000400823	0.0461812	Bra032055
BraA09004592	1401.42	2961.39	0.000403978	0.0461812	Bra006870,Bra012840
BraA06000894	126.41	14.8402	0.000398535	0.0461147	Bra018920,Bra030433,Bra031260,Bra023898
BraA08001281	402.567	19.9469	0.000395253	0.0458747	Bra040746,Bra038499
BraA08001745	404.576	5.5914	0.000394939	0.0458747	Bra034583,Bra011470
BraA05001651	350.536	21.5555	0.000392542	0.0458404	Bra039499
BraA05003945	1105.55	10.9157	0.000384061	0.0449885	Bra034824,Bra001415,Bra009181,Bra038667
BraA03000184	197.085	27.4053	0.000382342	0.0449372	Bra005820,Bra009431,Bra028778,Bra002983,Bra029857
BraA05001182	1564.93	18.5912	0.000382439	0.0449372	Bra005424,Bra022976,Bra005425,Bra005423,Bra021909,Bra032345,Bra010807,Bra030181,Bra030182,Bra033022
BraA05003705	605.864	141.636	0.000379985	0.044927	Bra027367,Bra001537
BraA10001563	679.159	90.284	0.000376263	0.044626	Bra025193,Bra002473,Bra036344,Bra016741,Bra034236
BraA01002037	3077.91	352.218	0.000366744	0.0436334	Bra021327
BraA05002802	78.2728	21.271	0.000363482	0.0433813	Bra028479
BraA04002325	202.408	4.80777	0.000362236	0.0433689	Bra021740,Bra022864
MSTRG.17277	7.01066	36.4578	0.000357996	0.0429969	-
BraA09004859	17385.1	420.872	0.000352274	0.042444	Bra007109,Bra003198
BraA03002464	19.1573	0	0.000346368	0.0418652	Bra000361,Bra004863,Bra037638
BraA05004333	62.9595	2.2483	0.000342842	0.0415716	Bra029587,Bra040276
BraA03006148	149.116	16.9094	0.000340748	0.0415095	Bra037042
MSTRG.22154	87.2423	19.7184	0.000337063	0.0412663	-
BraA02001672	65.3176	1.47929	0.000335531	0.0412117	Bra022594,Bra028309,Bra028310,Bra005432,Bra022974
BraA09001211	871.079	20.0265	0.000331841	0.0408907	Bra037226,Bra039618,Bra024474,Bra017765
BraA09004431	129.945	25.612	0.000330212	0.0408226	Bra036060
MSTRG.13699	100.111	9.23395	0.000327714	0.0406462	-
MSTRG.22496	57.5721	205.099	0.000306541	0.0381448	-
BraA03000162	103.858	12.2014	0.000301179	0.0376258	Bra005799,Bra009469,Bra003200,Bra029614
BraA05000268	128.982	34.0124	0.00030005	0.0376258	Bra004582,Bra016980,Bra000195
BraA08001951	81.012	1.70236	0.000300382	0.0376258	Bra010302,Bra011171
BraA09006445	106.251	5.26562	0.000301379	0.0376258	Bra026991,Bra016789,Bra019744,Bra019745
BraA09000726	896.878	239.34	0.000296245	0.0374779	Bra035951,Bra012996,Bra029346
BraA03002951	427.138	36.0963	0.000292879	0.037176	Bra000773,Bra018479
BraA07002506	76.4837	13.6544	0.000291852	0.03717	Bra003651,Bra035024
BraA01001352	4459.83	22.7559	0.000285082	0.0365198	Bra013576
BraA06000835	1035.03	1680.37	0.000285785	0.0365198	Bra018973
BraA09001017	25125.8	1237.67	0.000285309	0.0365198	Bra037164,Bra012083,Bra031813,Bra038863
BraA09001290	14.4382	66.3779	0.000282558	0.0365198
BraA03002872	765.798	123.918	0.000269376	0.0350791	Bra000706
BraA08000973	43.4367	0	0.000269889	0.0350791	Bra025526,Bra028483
BraA06003340	26.7489	1.47929	0.000260639	0.0341104
BraA08003794	385.924	130.628	0.00026054	0.0341104	Bra030698,Bra031591,Bra018688,Bra035679,Bra030697,Bra018689,Bra031590,Bra002524
BraA01003292	96.8771	0	0.000258675	0.0340885	Bra023727,Bra014948
BraA09002289	1063.94	367.898	0.000258195	0.0340885	Bra017565,Bra022029,Bra025025
BraA02000501	353.798	0.769011	0.000254892	0.033923	Bra023392,Bra008853
BraA02000746	277.693	38.685	0.000251732	0.033923	Bra023594
BraA02003898	200.807	31.9993	0.000254191	0.033923	Bra020700
BraA08003865	147.977	46.7453	0.000255631	0.033923	Bra030633
BraA09006695	32.3211	0	0.000255089	0.033923	Bra031578,Bra030686,Bra039964
MSTRG.21725	649.24	16.8241	0.000252328	0.033923	-
BraA03003555	66.4502	0.769011	0.000249075	0.033785	Bra001256,Bra012246,Bra029655
BraA04000897	1176.81	90.19	0.000249045	0.033785	Bra032727
BraA05000941	12.3886	0	0.00024925	0.033785	Bra005169,Bra000014,Bra017159,Bra017160
BraA08001952	83.2965	1.70236	0.0002471	0.033785	Bra010302,Bra011171
BraA03003545	482.732	197.523	0.000241893	0.0333839	Bra001246
BraA03000947	367.57	33.2526	0.000238293	0.0330071	Bra002197
BraA08000334	1793.34	174.734	0.000236902	0.0330071	Bra014209,Bra018798
BraA09005761	43.3292	1.42057	0.000237867	0.0330071	Bra039945
BraA03004456	43288.5	1036.64	0.000231238	0.03272	Bra013183,Bra039070,Bra025297,Bra033022,Bra030181,Bra030182,Bra032345
BraA05003526	3604.95	852.78	0.000233525	0.03272	Bra027203,Bra001609,Bra021736
BraA06000338	256.013	34.0682	0.000229727	0.03272	Bra036001,Bra033702
BraA08003966	56.6547	0	0.000233634	0.03272	Bra030544
BraA09000899	6021.65	1970	0.000232858	0.03272	Bra037793,Bra024324,Bra031904,Bra006036,Bra011865
BraA05001598	1826.25	139.7	0.000227791	0.032624	Bra018372
BraSca000396	17.2272	0	0.000225751	0.0324543	Bra036929
BraA03002830	1408.43	25.7495	0.000224548	0.032404	Bra000663
BraA10001920	0	21.2453	0.000224085	0.032404	Bra002159,Bra023674,Bra006460,Bra015840,Bra003752,Bra008200
BraA07000694	1573.98	51.3349	0.000217197	0.0315835	Bra015135,Bra037495
BraA05000361	368.704	21.0624	0.000212503	0.0310706	Bra004671
MSTRG.19290	38.4285	0	0.000212852	0.0310706	-
BraA07003984	363.135	21.3676	0.00020861	0.0306875	Bra015642
BraA02000885	51.0925	6.1579	0.000205716	0.0304005	Bra023717,Bra002222
MSTRG.13404	110.153	34.0506	0.000205858	0.0304005	-
BraA05000363	98.9046	0	0.000199471	0.0298974	Bra004673,Bra016892,Bra003306,Bra014598
BraA09002528	0	15.8971	0.000200088	0.0298974	Bra017387
BraA03001892	215.479	16.5249	0.000197411	0.0298499	Bra022965,Bra005457,Bra040774,Bra021892,Bra005455
BraA09004772	264.438	10.0028	0.000194453	0.0297584	Bra007034,Bra003159
BraA09002480	116.165	2.3276	0.000192561	0.0295881	Bra017421,Bra024832,Bra026615
MSTRG.18990	6.84947	99.9005	0.000191574	0.0295562	-
BraA03001954	650.016	96.3868	0.000187289	0.0290204	Bra023020,Bra017305
BraA06003370	692.589	62.9034	0.000187337	0.0290204	Bra024427
BraA07004172	1164.51	221.955	0.000182745	0.028542	Bra008476,Bra003564
BraA02001801	14.3773	0	0.000181752	0.0285043	Bra022495
BraA09005866	598.113	54.0591	0.000181136	0.0285043	Bra031197
BraA10002936	90.6106	15.0104	0.000175026	0.0276782	Bra009417,Bra005825,Bra002346
BraA09006305	333.155	88.1803	0.000172286	0.0273589	Bra026852,Bra019674
BraA04001167	201031	7283.16	0.000171061	0.0273017	Bra028174,Bra028181,Bra025431,Bra028406,Bra034024,Bra028175
BraA05004023	14.4882	0	0.000171206	0.0273017	Bra029858
BraA07001251	190.234	389.832	0.000169576	0.0272709	Bra012472,Bra024740,Bra010999
BraA05000347	1310.2	22.1603	0.000167486	0.0270493	Bra004660,Bra016900,Bra000245
BraA09006919	69.6146	3.73355	0.000159411	0.0259661	Bra032560
BraA06004211	44858.1	1761.83	0.000157568	0.0258202	Bra025297,Bra039070,Bra033022,Bra013183,Bra025296,Bra024495,Bra002081
MSTRG.15471	372.881	81.6031	0.000157835	0.0258202	-
BraA07000643	727.736	14.9812	0.000153883	0.0253926	Bra015166
MSTRG.30960	0	21.9253	0.000152932	0.0253459	-
BraA08000827	2256.09	83.0311	0.000151007	0.0251367	Bra035486,Bra023270,Bra010167
BraA07001656	96.1079	700.928	0.000150092	0.0250944	Bra037120,Bra029994
MSTRG.19484	182.032	27.1912	0.000148265	0.0248987	-
BraA02003811	39.45	1.27388	0.000143865	0.0246766	Bra033083,Bra025376,Bra036219
BraA03000584	92.3479	20.4226	0.000142115	0.0246766	Bra006180,Bra008856
BraA03003284	184.374	14.5758	0.000144967	0.0246766	Bra001038,Bra039166,Bra021472,Bra006319,Bra008679
BraA04000407	231.356	59.3219	0.000145401	0.0246766	Bra014683,Bra007255
BraA05000660	341.144	4.2912	0.000141837	0.0246766	Bra004902,Bra040315
BraA09000087	424.101	17.0472	0.000146292	0.0246766	Bra037385
BraA10001458	54.3147	1.73173	0.000145276	0.0246766	Bra002577,Bra007655,Bra005047,Bra014414,Bra017079,Bra033386
BraA02001352	0	40.1603	0.000146033	0.0246766	Bra020459,Bra006830,Bra002747
BraA07001367	0	38.3199	0.000144661	0.0246766	Bra012384,Bra024615
BraA02001894	100.707	3.64255	0.000136763	0.0241422	Bra034034,Bra004204
BraA03002557	9.86922	138.515	0.000136039	0.0241422	Bra000432,Bra004506,Bra040484
BraA07003903	141.309	22.0368	0.000136135	0.0241422	Bra015722,Bra003709
BraA04002069	241.707	45.0102	0.000131149	0.0236782	Bra035689,Bra000485
BraA07001594	6454.17	235.142	0.000132263	0.0236782	Bra012203,Bra016481
MSTRG.7323	239.122	638.187	0.000127247	0.0231071	-
BraA07001856	13.9702	133.126	0.000123997	0.0226253	Bra011977,Bra034389
BraA10002021	60.7126	1.47929	0.000123214	0.022591	Bra008562,Bra003213,Bra023611
BraA02002914	132.234	26.6188	0.00012169	0.02242	Bra006348,Bra008625
BraA05001956	52.2303	1.98416	0.000115564	0.0213952	Bra030487,Bra018852,Bra035819,Bra038253,Bra014255
BraA03004323	269.257	9.68009	0.00011473	0.0213449	Bra001900,Bra033886,Bra039855
BraA09001106	1096.66	98.0273	0.000109589	0.0204888	Bra039844,Bra015227,Bra035735
BraA04001002	11697.1	737.725	0.000106397	0.0200645	Bra035392,Bra035529
BraA07003558	4932.19	74.0672	0.000106791	0.0200645	Bra016047,Bra003874
BraA07003829	1771.99	221.467	0.000106019	0.0200645	Bra015788
MSTRG.9390	597.046	6.86819	0.000104026	0.0198396	-
BraA03001936	141.258	19.8624	0.000101658	0.0196708	Bra023003,Bra017331,Bra005361
BraA09006779	507.71	1489.92	0.000102622	0.0196708	Bra032433,Bra015478
BraSca000792	191.298	30.2146	0.000102563	0.0196708	Bra040539,Bra039428,Bra001154,Bra009943
BraA05000998	22.1255	276.903	0.000101411	0.0196708	Bra005229,Bra005227
BraA01000131	761.942	202.111	9.89898e-05	0.0196046	Bra011783,Bra030198
BraA01003860	866.672	1494.93	0.000100211	0.0196046	Bra021213,Bra033547
BraA02000659	1330.9	244.766	9.98442e-05	0.0196046	Bra023527,Bra008685
BraA09005550	1205.55	36.7592	9.98367e-05	0.0196046	Bra007733,Bra040427
BraA08000221	90.8937	1.15352	9.39706e-05	0.0187709	Bra014316
BraA07002536	1057.38	213.487	9.14379e-05	0.0183616	Bra003678
BraA10000990	42807.7	459.827	9.14286e-05	0.0183616	Bra002999,Bra022707
BraA04002105	376.704	0.769011	9.03608e-05	0.0183394	Bra035658,Bra040932
BraA05001282	0	11.8726	8.8258e-05	0.0180089	Bra005521,Bra035125
BraA03001480	266.714	92.8416	8.46096e-05	0.0174099	Bra029041,Bra003007,Bra022700,Bra003009,Bra019031
BraA05004652	172.629	4.76657	8.48635e-05	0.0174099	Bra039166,Bra001038,Bra006319,Bra021472,Bra008679
BraA02004115	2.33601	53.2091	8.32702e-05	0.0172697	Bra020499
BraA06003854	259.918	856.196	8.2861e-05	0.0172697	Bra009968,Bra020592,Bra020595,Bra020593
BraA06001752	2015.05	3417.53	8.07964e-05	0.0169418	Bra026113
BraA04002071	330.927	53.0089	7.8961e-05	0.0166489	Bra035686,Bra033832
BraA06004104	777.766	33.2313	7.73168e-05	0.0163933	Bra025392,Bra033098
BraA05004075	316.7	9.30729	7.56941e-05	0.0161394	Bra029815
BraA03006496	246.072	858.704	7.52127e-05	0.0161274	Bra017818,Bra011756,Bra010596
BraA08003464	479.473	33.0495	7.37877e-05	0.0159117	Bra016719,Bra016718
BraA03003935	3.59499	87.8783	7.24716e-05	0.0158743	Bra001588,Bra003701,Bra027270
BraA03004786	132.253	12.3921	7.23676e-05	0.0158743	Bra012908
BraA04002668	632.189	165.595	7.28871e-05	0.0158743	Bra017217,Bra023086
BraA06003041	324.897	9.99416	7.3196e-05	0.0158743	Bra010109
BraA08000536	436.229	11.3648	7.31748e-05	0.0158743	Bra014048
BraA03004804	23.6071	0.710283	7.05738e-05	0.0157558	Bra012894
BraA05004368	109.894	9.44518	7.03261e-05	0.0157558	Bra020770,Bra001185,Bra020771,Bra002206
BraA10002646	100.42	314.365	6.72544e-05	0.0151935
BraA04003276	36.9458	0.355141	6.62451e-05	0.0150551	Bra039290,Bra004961
BraA01003655	217.884	30.4815	6.56051e-05	0.0149995	Bra029925,Bra019572
BraA07001861	243.906	4.73429	6.52515e-05	0.0149995	Bra011972,Bra011971,Bra034392,Bra000495,Bra034394
BraA07002599	48.3713	0	6.30372e-05	0.0146752	Bra003736,Bra015802
MSTRG.29288	55.9046	4.78132	6.34135e-05	0.0146752	-
BraA01002017	172.074	20.3375	6.19188e-05	0.0145062	Bra038168
BraA08003774	67.7195	166.237	6.1539e-05	0.0145062	Bra030715
BraA05002023	304.916	91.028	6.02381e-05	0.0143187	Bra032288,Bra014195
BraA10002348	14.0311	189.28	6.03641e-05	0.0143187	Bra008878,Bra006165,Bra023378
BraA01003905	5033.64	84.3288	5.85811e-05	0.0140717	Bra021171,Bra001626,Bra027181
BraA03001001	471.555	171.873	5.77877e-05	0.0139695	Bra006538
BraA03005718	163.217	1006.4	5.66983e-05	0.013794	Bra019060,Bra026365,Bra029023
BraA09000264	16622	3910.48	5.62044e-05	0.0137621	Bra034200,Bra000837
BraA07002006	1320.35	48.6758	5.42676e-05	0.0135279	Bra014720,Bra007192,Bra003221
BraA10000459	2986.46	769.353	5.4611e-05	0.0135279	Bra015457,Bra030628
MSTRG.21413	333.53	29.3306	5.48914e-05	0.0135279	-
BraA01000088	58.6114	0.710283	4.97107e-05	0.0125196	Bra011824
BraA03002521	148.34	23.5251	4.73172e-05	0.0125196	Bra000403,Bra004938,Bra039314
BraA03003520	986.786	1.47929	4.63924e-05	0.0125196	Bra001223
BraA03005563	110.131	25.1336	4.84555e-05	0.0125196	Bra019192,Bra019190
BraA04001706	282.199	82.7181	4.98104e-05	0.0125196	Bra032169
BraA05001005	28.4359	0	4.9266e-05	0.0125196	Bra005235
BraA05004042	27.4911	68.1864	4.75676e-05	0.0125196	Bra029841,Bra007977,Bra016140
BraA06000683	72.7092	1.82273	4.65197e-05	0.0125196	Bra037993,Bra030868
BraA06002109	136.639	12.9322	4.96724e-05	0.0125196	Bra025736,Bra007593,Bra031078,Bra031079,Bra031080,Bra007592,Bra007591,Bra011246,Bra014445,Bra030596
BraA07003657	252.155	31.2296	4.62957e-05	0.0125196	Bra015946
BraA10001684	563.696	18.1712	4.83442e-05	0.0125196	Bra002370
MSTRG.11482	79.4432	0.710283	4.93495e-05	0.0125196	-
BraA03004666	457.839	93.3823	4.49215e-05	0.0124446	Bra012996,Bra035951,Bra029346,Bra030914,Bra011775
BraA08003548	485.088	0	4.45767e-05	0.0124399	Bra016791,Bra019742
BraA01004752	438.16	29.598	4.31254e-05	0.012124	Bra001038,Bra039166,Bra021472,Bra006319,Bra008679
BraA08002432	1216.58	34.0352	3.97843e-05	0.0113289	Bra010643
MSTRG.22017	65.1432	136.537	3.99987e-05	0.0113289	-
BraA08001596	680.744	220.361	3.93805e-05	0.0113228	Bra020838,Bra013632,Bra020839
MSTRG.950	0	40.8115	3.92526e-05	0.0113228	-
BraA07001523	40.9735	177.247	3.77455e-05	0.0110197	Bra012263,Bra025865,Bra016441,Bra015731
BraA01001824	1424.07	25.952	3.44506e-05	0.0101357	Bra026426
BraA05002371	747.689	224.207	3.3691e-05	0.00998964	Bra010164
MSTRG.24537	221.653	1.42057	3.31518e-05	0.00990716	-
BraA07001324	1552.95	375.306	3.20712e-05	0.0096603	Bra012417,Bra024642,Bra016237,Bra003504,Bra041026
BraA02003490	107.271	5.94945	3.14233e-05	0.00954487	Bra026591
BraA02003931	267.281	45.3717	3.14365e-05	0.00954487	Bra020666,Bra037439
BraA06001422	323.299	2.57408	3.05723e-05	0.00944946	Bra019909,Bra018426
BraA10001793	0	88.4625	3.06243e-05	0.00944946	Bra002270,Bra020071,Bra002269
BraA02001054	261.484	21.9726	2.78861e-05	0.0087468	Bra020189,Bra002409
BraA07002538	67.591	0	2.7575e-05	0.00872128	Bra003680,Bra003681
BraA08002236	558.959	63.9386	2.72352e-05	0.0086862	Bra010474,Bra010475,Bra019186,Bra019193,Bra013866,Bra013859
BraA03000496	15.5221	100.459	2.57346e-05	0.00827717	Bra006097
BraA04001532	6362.36	331.568	2.5179e-05	0.00816768	Bra030303,Bra031181,Bra010717,Bra033589,Bra011884
BraA09000720	39.9156	0.710283	2.22447e-05	0.00740572	Bra035956,Bra013003,Bra029352,Bra012277,Bra024399,Bra030089,Bra032891
BraA03001319	1108.52	87.5375	2.14832e-05	0.00727769	Bra006838,Bra002769,Bra020718,Bra037563,Bra026656
MSTRG.18969	247.004	9.29267	2.16683e-05	0.00727769	-
BraA01000695	391.397	115.651	2.0533e-05	0.00708607	Bra024005,Bra010234
BraA03004194	14.0213	78.2397	2.0678e-05	0.00708607	Bra001781,Bra035800,Bra038257
BraA07003890	37.1837	4.07103	2.07244e-05	0.00708607	Bra015735,Bra012258,Bra040919
MSTRG.5815	369.878	31.8759	1.9854e-05	0.00697704	-
BraA02002665	34.9462	0	1.85306e-05	0.00657282	Bra008346,Bra015629,Bra003658
BraA07003925	486.119	1604.27	1.77635e-05	0.00636018	Bra015699,Bra003692,Bra016422
BraA09002255	541.962	7.84261	1.73414e-05	0.00626818	Bra017596
BraA06000805	396.129	95.3393	1.62554e-05	0.00593211	Bra019000,Bra030968
BraA07001102	85.537	7.17935	1.60288e-05	0.00590621	Bra030110,Bra030111
BraA03000395	58.1877	0	1.5698e-05	0.00589886	Bra006008,Bra009352,Bra038654,Bra037750
BraA05003651	166.611	456.935	1.55671e-05	0.00589886	Bra027321,Bra001564,Bra001562,Bra001561
BraA05001456	246.19	35.5882	1.51375e-05	0.00587828	Bra018249,Bra021734,Bra030635,Bra032441,Bra022838
MSTRG.2460	244.605	40.2379	1.53334e-05	0.00587828	-
MSTRG.6394	15.3985	83.4492	1.53301e-05	0.00587828	-
BraA01001128	1274.35	399.734	1.39885e-05	0.00553027	Bra013370
BraA03001394	303.488	9.12819	1.32164e-05	0.00528002	Bra028968,Bra002886
BraA08003867	45.8883	0.504871	1.28322e-05	0.00518108	Bra030631,Bra032445,Bra015466
BraA05002716	9650.39	109.139	1.18589e-05	0.00483958	Bra028406,Bra025431,Bra028174,Bra028181,Bra034027,Bra034024,Bra034028
BraA06002322	1031.31	34.9394	1.17335e-05	0.00483958	Bra017920
BraA03004925	119.046	3.84796	9.15371e-06	0.00383875	Bra012788
BraA09005612	542.631	160.258	9.20418e-06	0.00383875	Bra007795,Bra034256,Bra011343,Bra006092,Bra009838,Bra020498
BraA05004716	18880.5	326.974	8.56378e-06	0.00365192	Bra039113,Bra040520,Bra023485
BraA06000554	50.53	331.79	7.5115e-06	0.00323959	Bra035004,Bra003021
BraA05001818	11309.5	2969.95	7.35961e-06	0.00321057	Bra021037
BraA08003250	488.514	9.61832	7.19508e-06	0.00317529	Bra016522
BraA03001334	143.322	23.81	6.78014e-06	0.00302737	Bra006853,Bra002790
BraA04000722	594.024	57.817	6.65796e-06	0.00300821	Bra033424,Bra012799
BraA01002398	50.8462	0	6.35849e-06	0.00290751	Bra038911
BraA01004807	1685.92	11.5702	6.35472e-06	0.00290751	Bra040520,Bra039113,Bra023485
MSTRG.13653	1.25624	27.4818	5.77281e-06	0.00270488	-
BraA10001805	3749.96	1058.03	5.2241e-06	0.00247838	Bra020060,Bra006516,Bra002259
BraA01001577	44.3678	0	4.75303e-06	0.00228344	Bra013772
BraA08000481	428.534	13.3197	4.37078e-06	0.00212672	Bra014091,Bra032229
BraSca000717	241.916	25.4329	4.10928e-06	0.00202545	Bra021386,Bra004476,Bra000442,Bra014404
BraA04002607	805.929	18.8552	3.66873e-06	0.00188161	Bra017276,Bra012801,Bra006927,Bra034822,Bra038671
MSTRG.11118	40.566	237.694	3.50952e-06	0.00182461	-
BraA05002717	3627.06	21.4995	3.35727e-06	0.0017697	Bra028406,Bra025431,Bra028174,Bra028181,Bra034027,Bra034024,Bra034028
BraA01004131	103.142	1.09479	3.13566e-06	0.00167616	Bra039397,Bra027425
MSTRG.21386	236.653	3.87733	2.89228e-06	0.00156815	-
BraA09003453	142.953	6.3487	2.76554e-06	0.00152117	Bra023293
BraA03005791	79.0781	1.72003	2.25279e-06	0.00125735	Bra024219,Bra026276,Bra036504
BraA02002626	219.812	28.7439	2.12696e-06	0.00120485	Bra003274,Bra008318
MSTRG.19382	5757.09	57.2611	2.04001e-06	0.0011731	-
BraA01003578	389.911	19.9324	1.96354e-06	0.0011465	Bra038232
BraA05003154	3.07942	31.3913	1.95978e-06	0.0011465	Bra005271,Bra005279,Bra005274,Bra040844,Bra005272,Bra040845,Bra005270
BraA07003413	843.93	0.710283	1.89729e-06	0.00114298	Bra016184,Bra007944
BraA03000783	489.512	98.9464	1.84095e-06	0.00112693	Bra006348,Bra008625
MSTRG.22573	51.7899	0.710283	1.80486e-06	0.00112295	-
BraA02002493	557.614	116.505	1.72352e-06	0.00109021	Bra008214,Bra015827,Bra012198
BraA03004437	143.727	3.25805	1.52479e-06	0.000985165	Bra013197
BraA07003348	423.514	116.737	1.53149e-06	0.000985165	Bra016238,Bra024643,Bra012418,Bra035416
BraA09004600	17342.2	125.034	1.21276e-06	0.000807509	Bra006879,Bra010066
MSTRG.16225	85.91	215.507	9.1865e-07	0.000633919	-
MSTRG.1380	733.702	2337.83	6.9549e-07	0.000488814	-
BraA03005400	2181.55	64.3993	6.08773e-07	0.000435939	Bra019349,Bra013653,Bra000757
BraA05002427	1240.07	25.4416	6.06849e-07	0.000435939	Bra033859,Bra023236
BraA02000717	313.081	1.53802	5.79049e-07	0.000430915	Bra023574,Bra008611,Bra040609
MSTRG.30722	40.8271	0	5.34889e-07	0.000410638	-
MSTRG.28688	1.82318	72.0915	5.40983e-07	0.000410638	-
BraA08000572	4179.28	110.856	4.71585e-07	0.000372876	Bra014024,Bra036950
MSTRG.15994	22.2563	95.3157	4.13201e-07	0.000333664	-
BraA05000754	7872.92	206.279	3.63196e-07	0.000306319	Bra004989,Bra004988,Bra017031
BraA04003093	13.2947	297.383	2.63405e-07	0.000232489	Bra037743,Bra000282,Bra004736
BraA03004956	0	22.4658	2.58079e-07	0.000232489	Bra017798,Bra011730,Bra011731
MSTRG.12878	16213.6	424.726	2.3417e-07	0.000216767	-
BraA01000253	563.255	61.1983	1.76086e-07	0.000174749	Bra011677,Bra017756,Bra017755
BraA03003240	136.942	2.18958	1.68929e-07	0.000174749	Bra001003
BraA04001647	96.9185	422.277	1.7957e-07	0.000174749	Bra030218
BraA08003163	118.151	677.123	1.72403e-07	0.000174749	Bra016441,Bra025865,Bra012263
BraA03001391	0.911588	48.9762	1.14212e-07	0.000123849	Bra028970
BraA04002664	1103.02	212.63	9.85817e-08	0.000110043	Bra017222,Bra025210,Bra032937
BraA03004149	347.241	43.4666	7.67241e-08	8.82397e-05	Bra001747,Bra034616
BraA06000228	74.7181	566.884	5.58665e-08	6.62595e-05	Bra021977,Bra017602,Bra025077
BraA03002630	230.827	30.9776	5.37355e-08	6.57879e-05	Bra000493,Bra011946
BraA03005716	0	104.378	4.92084e-08	6.22536e-05	Bra019060,Bra026365,Bra029023
BraA09000510	75.8625	4.35283	4.57947e-08	5.99326e-05	Bra036115,Bra020605,Bra036114,Bra001131,Bra009985
BraA09005452	9992.94	336.673	4.05153e-08	5.66916e-05	Bra007655,Bra014414,Bra002577
BraA10001738	149.866	545.963	4.17682e-08	5.66916e-05	Bra002319,Bra006570
BraA10002956	78.335	226.355	4.18245e-08	5.66916e-05	Bra009434,Bra009435
BraA10002681	547.614	79.0168	2.41039e-08	3.65927e-05	Bra009190,Bra005894,Bra034817,Bra038674,Bra023035
BraA03003393	0	35.228	2.25944e-08	3.57302e-05	Bra001130
BraA06001216	97.6001	0	2.0479e-08	3.3793e-05	Bra018620,Bra030731,Bra031631
BraA01001431	46.043	0.252436	1.68466e-08	2.90626e-05	Bra013640,Bra013642,Bra019362,Bra013641,Bra020833,Bra019361,Bra013635
BraA10000129	230.147	696.886	1.19518e-08	2.16003e-05	Bra033329
BraA03002350	318.267	15.3156	9.8552e-09	2.04509e-05	Bra000263,Bra000265
BraA07003458	786.776	176.027	1.07769e-08	2.04509e-05	Bra016147,Bra003928
BraA09001531	439.904	90.2141	1.0497e-08	2.04509e-05	Bra027733
BraA06002204	656.853	0	8.80991e-09	1.96684e-05	Bra025810,Bra015789
BraA02001741	47.1042	0	4.46328e-09	1.05872e-05	Bra022538,Bra029184
BraA05001996	2825.43	409.002	4.09254e-09	1.03549e-05	Bra039648,Bra018825,Bra014232,Bra020572
BraA07003459	50.9971	410.085	4.04778e-10	1.09732e-06	Bra016146,Bra024424
MSTRG.7034	2.28454	72.8449	3.46834e-10	1.01257e-06	-
BraA05003669	4422.26	134.335	7.98691e-11	2.52606e-07	Bra027338,Bra021556,Bra001550,Bra001551,Bra021555,Bra027339,Bra005793
BraA06004312	2946	225.986	5.52521e-11	1.90635e-07	Bra025210,Bra032937,Bra017222
BraA05000893	398.161	1277.58	3.27902e-11	1.24448e-07	Bra005126,Bra017131
BraA05004133	460.298	17.0971	1.64686e-11	6.94479e-08	Bra029759,Bra005709
BraA09002061	320.705	24.4613	5.27625e-12	2.50312e-08	Bra027471
BraA10001248	0	89.79	6.74028e-14	3.65448e-10	Bra002769,Bra020718,Bra006838,Bra002768,Bra037563,Bra026656
MSTRG.26021	209.669	0	4.13563e-15	2.61599e-11	-
BraA07001658	736.147	65.1456	1.02825e-15	9.75633e-12
BraA06002259	42.1365	612.773	2.0409e-24	2.58194e-20	Bra025856
MSTRG.19391	1235.32	0	6.8832e-36	1.30619e-31	-
BraA10002327	818.419	8.83774	3.22345e-36	1.2234e-31	Bra008856,Bra006180
GeneID	FPKM Value		Pvalue	FDR	Mapped to Genome V1.5
	91-112-72h vs 91-112-0h
	91-112-0h	91-112-72h
BraA01000008	1453.59	293.707	1.70171e-09	1.0574e-07	Bra011897,Bra015215,Bra010744
BraA01000019	47.2875	6.38299	0.0015895	0.0168615	Bra011888
BraA01000049	76.8645	421.94	0.00457911	0.038837	Bra011857,Bra030270
BraA01000079	266.973	2433.51	0.00135076	0.014827	Bra011833,Bra017879,Bra010657
BraA01000082	134.799	18097.6	1.38708e-42	5.38686e-39	Bra011830,Bra030253,Bra038538
BraA01000088	50.8354	4.02125	0.00011892	0.00198384	Bra011824
BraA01000091	34.7863	3246.91	1.27453e-13	1.72466e-11	Bra011822,Bra017872,Bra010645
BraA01000092	215.182	18859.6	6.65333e-09	3.56398e-07	Bra011821,Bra010644,Bra017871,Bra030246
BraA01000105	315.855	180.596	0.00101882	0.0118429
BraA01000120	281.387	12.1144	1.60303e-15	3.1284e-13	Bra011795
BraA01000128	542.326	1896.93	0.000121557	0.00202348	Bra011786,Bra017853,Bra010612,Bra030200
BraA01000136	233.84	881.569	0.00549168	0.0447628	Bra011779,Bra017846
BraA01000140	646.182	247.981	0.00169503	0.0177387	Bra011776,Bra017839
BraA01000143	4002.14	1638.27	0.003742	0.0333026	Bra011776,Bra017839
BraA01000149	145.907	6283.13	2.20989e-16	5.29774e-14	Bra011771,Bra017830
BraA01000166	825.959	306.816	0.00122691	0.0137655	Bra011757,Bra017819
BraA01000171	1464.14	418.818	5.97874e-07	2.05296e-05	Bra011754,Bra017816
BraA01000185	211.185	736.634	0.000307433	0.00438468	Bra011741,Bra017809
BraA01000203	7.4615	241.056	8.90323e-05	0.00155122	Bra011722,Bra017797,Bra032157
BraA01000211	607.933	301.576	5.03703e-07	1.76551e-05	Bra011714
BraA01000213	12591.8	2895.98	0.000275313	0.00401052	Bra011712,Bra011711
BraA01000223	2506.94	1528.33	2.61475e-05	0.000550388	Bra011701,Bra010572
BraA01000225	172.065	826.841	0.000141297	0.00230563	Bra011700,Bra017775
BraA01000227	547.375	144.842	3.43793e-05	0.000695189	Bra011698,Bra017770,Bra012097
BraA01000234	18.3038	103.679	0.00112815	0.0128409	Bra011692,Bra037225
BraA01000236	50.3434	475.406	3.44339e-06	9.51797e-05	Bra011690,Bra010559,Bra010551
BraA01000242	228.967	759.279	0.000111486	0.00187756	Bra011685,Bra017763,Bra010556,Bra010356,Bra010555
BraA01000250	1021.64	440.059	3.73051e-17	1.07317e-14	Bra011680,Bra017759,Bra017758
BraA01000258	154.543	4430.61	1.87258e-12	2.07781e-10	Bra011671,Bra017752
BraA01000269	73.846	255.843	0.00577674	0.0463332	Bra011661,Bra018227,Bra033384
BraA01000276	13204.9	3061.03	4.36032e-30	6.04777e-27	Bra011656,Bra017744,Bra010502
BraA01000287	782.905	559.92	0.00198946	0.0202311	Bra011644
BraA01000288	342.568	29.9112	0.000173049	0.00273082	Bra011643,Bra017732
BraA01000296	79464.8	29480.7	0.000146466	0.00237304	Bra011636
BraA01000310	529.444	361.707	0.00496866	0.0414618	Bra011624,Bra017723,Bra002073
BraA01000332	141.451	33.9999	0.00182367	0.0188212	Bra011606
BraA01000351	17.7529	18757.6	7.52571e-43	3.24743e-39	Bra011590,Bra017702,Bra020802
BraA01000367	37.4006	352.395	1.39397e-15	2.76205e-13	Bra011573,Bra034666,Bra013059,Bra037294
BraA01000403	1079.39	12977.1	2.35718e-08	1.13437e-06	Bra011537,Bra011538,Bra034629,Bra011539,Bra017659,Bra017660
BraA01000417	367.033	4177.52	2.27191e-12	2.49242e-10	Bra011522,Bra034620
BraA01000432	8.18413	3552.96	6.33362e-75	1.22986e-70	Bra011506,Bra017637,Bra034616,Bra034615
BraA01000440	342.918	2201.41	0.0012502	0.0139713	Bra011493,Bra011496,Bra034610
BraA01000492	1052.02	540.594	0.000480041	0.00638893	Bra011445
BraA01000495	2.85941	42.0084	9.50786e-05	0.00164183	Bra011440,Bra037005
BraA01000507	114.671	1579.36	0.000185398	0.00288698	Bra011432,Bra034556,Bra011431
BraA01000549	304.767	159.498	1.18074e-05	0.000274417	Bra011394
BraA01000571	2303.13	1633.68	0.000152741	0.0024554	Bra011378,Bra034533,Bra037043
BraA01000592	846.427	579.2	0.000970681	0.0114096	Bra011361,Bra040088,Bra037050,Bra007782,Bra011381
BraA01000611	3941.44	2948.47	0.00153866	0.0164553	Bra011345,Bra023952,Bra011346,Bra005845,Bra028768,Bra006407,Bra011865
BraA01000616	123.123	17.3399	0.00472924	0.0398664	Bra011339
BraA01000667	9.51259	285.149	0.0015307	0.0163808	Bra011300
BraA01000668	287.813	7473.01	6.32452e-09	3.42088e-07	Bra011299,Bra010220,Bra019123,Bra023983
BraA01000674	1164.17	828.556	0.000464272	0.00619817	Bra011293,Bra010224
BraA01000675	73.2074	7.22314	0.000179338	0.00280837	Bra011292,Bra010226,Bra008313
BraA01000687	212.763	1074.62	1.33664e-09	8.566e-08	Bra011282,Bra023998,Bra010231
BraA01000711	5.08805	0	0.0021721	0.0217523	Bra011259,Bra024012
BraA01000715	1170.54	99.8643	1.14156e-10	9.39272e-09	Bra011256,Bra010245
BraA01000731	1021.07	443.916	1.13652e-10	9.37107e-09	Bra011243,Bra024027
BraA01000732	36.4049	13.3577	0.00371106	0.0331164	Bra011242,Bra024028,Bra010259,Bra007861,Bra032105
BraA01000735	29.9254	230.654	0.00566024	0.0456818	Bra011239,Bra032109
BraA01000737	105.17	677.801	4.61867e-11	4.06736e-09	Bra011237
BraA01000739	1235.74	5669.68	0.00557463	0.0451881	Bra011236,Bra010263,Bra024032,Bra022794,Bra009294
BraA01000756	372.46	1246.78	0.00107585	0.0123945	Bra011223,Bra010272,Bra024042,Bra011224
BraA01000765	2549.51	1716.66	0.000191743	0.00296321	Bra011216
BraA01000777	25.8445	7.69516	0.000281707	0.00408527	Bra011209,Bra024053,Bra011208
BraA01000778	65.3932	1.17048	7.87156e-08	3.3779e-06	Bra011208,Bra011209
BraA01000809	641.705	4430.62	3.45711e-07	1.27141e-05	Bra011174,Bra010296,Bra024095,Bra036886,Bra023379,Bra035245
BraA01000812	17124.2	77974.2	8.80808e-06	0.00021541	Bra011172,Bra010298,Bra010299,Bra024100,Bra024101,Bra038835,Bra024452,Bra002733,Bra035163,Bra003576
BraA01000870	134.074	86.8936	0.00021135	0.00321504	Bra011120
BraA01000906	2698.44	595.257	7.10436e-08	3.0793e-06	Bra011087,Bra024157,Bra039022,Bra010334
BraA01000927	7.66512	60.849	0.000566529	0.007295	Bra011068,Bra010349,Bra024178
BraA01000944	429.233	330.26	0.000100861	0.00172556	Bra011056,Bra010351,Bra024183
BraA01000968	304.363	4053.82	9.45546e-08	3.94005e-06	Bra011033
BraA01000970	137.268	537.284	1.85666e-07	7.23949e-06	Bra011031,Bra024199,Bra010365,Bra031127,Bra011032,Bra040063
BraA01000992	61.4041	476.026	0.000136126	0.0022363	Bra040170,Bra012653
BraA01001009	110.17	11.3537	0.000399527	0.0054711	Bra013257,Bra012638
BraA01001097	563.47	3400.6	3.94752e-05	0.000780183	Bra013340,Bra020996,Bra025052,Bra010841,Bra009293,Bra005103,Bra009294
BraA01001117	135.37	607.856	0.000220416	0.00333076	Bra013362,Bra012566
BraA01001126	105.27	27.6556	0.00229976	0.0226979	Bra013368
BraA01001133	525.076	275.597	0.00049694	0.00657776	Bra013375,Bra012555
BraA01001135	8370.59	3786.57	0.00479445	0.0403045	Bra013377,Bra020971
BraA01001152	520.82	191.633	8.57963e-06	0.000210353	Bra013392
BraA01001155	1724.98	1044.2	0.00505502	0.0420198	Bra013394,Bra020963,Bra021961
BraA01001156	6988.12	2000.77	7.04348e-07	2.37243e-05	Bra013395,Bra020962
BraA01001161	48.7095	617.822	5.55075e-05	0.00104426	Bra013398,Bra012543,Bra020961,Bra025086,Bra023189
BraA01001186	146.702	484.059	0.00552133	0.0449005	Bra013423,Bra012532
BraA01001188	37.9783	3550.95	2.14206e-06	6.25954e-05	Bra013426,Bra020951
BraA01001247	1934.21	609.612	7.67845e-08	3.30599e-06	Bra013479
BraA01001248	192.047	109.783	4.19345e-05	0.000820852	Bra013480
BraA01001269	1006.58	726.35	1.0973e-06	3.493e-05	Bra013502,Bra020886,Bra038786
BraA01001309	534.613	311.196	8.19152e-05	0.00144471	Bra013539
BraA01001354	1646.73	977.738	0.00262055	0.0250545	Bra013578,Bra019407,Bra018503,Bra029509,Bra020935
BraA01001355	105.305	7312.49	1.55363e-09	9.73171e-08	Bra013579,Bra019406,Bra029505,Bra018502
BraA01001382	362.434	4953.58	6.33674e-05	0.00116577	Bra013599
BraA01001400	43.1845	12.026	0.000731452	0.00903807	Bra013614,Bra019378,Bra020851
BraA01001415	130.404	1028.59	0.00435569	0.0373664	Bra013627
BraA01001431	39.1999	0	9.46042e-10	6.33457e-08	Bra013640,Bra013642,Bra019362,Bra013641,Bra020833,Bra019361,Bra013635
BraA01001432	99.0299	390.341	4.75212e-05	0.00091499	Bra013642,Bra019361,Bra013641
BraA01001441	202.724	89.9913	0.00153933	0.0164553	Bra013650
BraA01001448	132.115	687.543	0.000366754	0.00511037	Bra013656,Bra019346,Bra020829
BraA01001452	51.9885	474.856	0.000109752	0.0018548	Bra013659,Bra013660,Bra013661,Bra013657,Bra020828,Bra013658
BraA01001453	198.447	915.522	0.00129451	0.0143559	Bra013660,Bra013661,Bra013659,Bra013657,Bra020827,Bra020828,Bra013658
BraA01001463	28.5264	266.579	4.10647e-05	0.000806672	Bra013667,Bra020823
BraA01001464	259.642	1702.13	0.00400364	0.0350351	Bra013668,Bra014869
BraA01001465	123.815	1836.59	6.60669e-06	0.000167207	Bra019340,Bra013669
BraA01001471	52.1017	22053.8	4.00885e-29	4.86524e-26	Bra013674
BraA01001474	8566.6	56402.9	0.00152034	0.016303	Bra013675,Bra019332,Bra017643
BraA01001476	443.575	6445.98	5.19073e-09	2.87211e-07	Bra013679
BraA01001478	1162.04	781.476	3.99714e-09	2.26949e-07
BraA01001482	1.89336	97.7232	0.0031954	0.0293095	Bra013682
BraA01001499	10.0643	75.1737	0.0013217	0.0145947	Bra013695
BraA01001529	270.421	192.93	0.0014462	0.0156487	Bra013726,Bra019275,Bra040512,Bra001007
BraA01001536	256.121	2660.12	1.52535e-14	2.48901e-12	Bra013732,Bra019265
BraA01001544	32.1582	219.263	1.27979e-07	5.17191e-06	Bra013739,Bra019261
BraA01001562	6.57416	167.775	0.00113627	0.0129218	Bra013756,Bra019249
BraA01001569	47.4235	622.372	6.88743e-09	3.6843e-07	Bra013764,Bra010549,Bra019246,Bra003047
BraA01001580	5605.22	56472.6	4.49772e-07	1.60546e-05	Bra013774,Bra010500
BraA01001584	737.904	211.226	1.12709e-06	3.57321e-05	Bra013778,Bra019240
BraA01001587	221.189	47.6646	1.36044e-07	5.45806e-06	Bra013778
BraA01001595	236.096	1709.84	3.79479e-05	0.000756542	Bra013786,Bra010498,Bra019231,Bra002461,Bra013788
BraA01001603	1366.15	779.964	0.000266602	0.00390414	Bra013794,Bra013793
BraA01001604	7.32668	304.252	0.000175979	0.00277029	Bra033676,Bra035981,Bra027487,Bra033675,Bra035978,Bra027488,Bra027492,Bra027490,Bra014798,Bra027491
BraA01001607	9.57857	623.804	0.00200538	0.020377	Bra033676,Bra035981,Bra033675,Bra027487,Bra035978,Bra035977,Bra027490,Bra027488,Bra014798,Bra027491
BraA01001628	94.356	1036.01	9.55849e-05	0.00164647	Bra013815,Bra030231
BraA01001631	753.193	395.027	5.75341e-05	0.0010696	Bra013817,Bra019216,Bra010487
BraA01001633	49.0981	545.895	0.000534176	0.00695683	Bra013819,Bra019214
BraA01001646	1601.96	713.319	0.000381968	0.00528845	Bra013832,Bra019210,Bra010483,Bra011742
BraA01001649	674.018	285.24	0.00528749	0.0434501	Bra013836
BraA01001655	298.938	1729.2	0.000500704	0.00661762	Bra013843
BraA01001681	25.2443	3.93024	0.00446792	0.0380434	Bra013875,Bra019182
BraA01001715	8.24306	57.1751	0.000340077	0.00478696	Bra013893
BraA01001717	2904.08	756.148	1.11136e-30	1.66003e-27	Bra013895,Bra010459
BraA01001751	47.0825	16.1565	0.00297497	0.0276667	Bra013925,Bra019140,Bra002726,Bra011177
BraA01001758	66.8916	251.999	0.00530246	0.0435547	Bra013928,Bra019137
BraA01001766	1322.39	319.855	2.97485e-11	2.70565e-09	Bra013937,Bra002751
BraA01001768	359.906	10.5459	1.29927e-12	1.48407e-10	Bra013939,Bra019134
BraA01001776	299.109	54.3196	0.00376991	0.0334801	Bra013944,Bra019126
BraA01001782	2910.71	1272.11	9.77207e-11	8.17905e-09	Bra013951,Bra010439,Bra002778
BraA01001798	1253.73	64.0446	4.48295e-17	1.2708e-14
BraA01001802	806.92	79.8799	9.33519e-08	3.9067e-06	Bra026445,Bra019110
BraA01001803	1177.72	476.968	1.53623e-12	1.74447e-10	Bra026444,Bra019109,Bra001540
BraA01001841	414.134	46.7161	2.92312e-05	0.000604485	Bra026412,Bra028975
BraA01001846	28781.2	2896.91	0.00273334	0.025834	Bra033022,Bra025297,Bra039070,Bra013183,Bra005425,Bra005424
BraA01001857	1823.05	19428.2	1.01058e-18	3.41277e-16	Bra026398,Bra010424,Bra019082
BraA01001869	74.0901	39.1277	0.00595295	0.0474242	Bra026389,Bra010420
BraA01001874	128.916	1834.52	3.51155e-09	2.01738e-07	Bra026384,Bra010416
BraA01001895	197.6	0	3.9459e-10	2.90784e-08	Bra026365,Bra019060,Bra022725,Bra029023
BraA01001905	23.8353	496.808	1.63607e-10	1.2967e-08	Bra026356
BraA01001915	8389.17	424.177	0.000998019	0.0116504	Bra026349,Bra019049,Bra003004,Bra033415
BraA01001954	0.47334	121.149	1.20803e-10	9.87688e-09	Bra026317
BraA01001962	1087.78	389.464	0.00137638	0.0150573	Bra026311
BraA01001964	1228.91	716.324	9.65646e-05	0.00166084	Bra026310
BraA01001965	29.0073	11.2652	0.00235872	0.023083	Bra026310,Bra019029
BraA01001970	10.2349	110.52	0.00607232	0.0481273	Bra026305,Bra019025
BraA01001977	88.8877	521.902	0.00631018	0.0494785	Bra026298,Bra010390
BraA01002002	13.0882	110.513	0.000340035	0.00478696	Bra038929
BraA01002017	148.716	53.7377	0.00156329	0.0166608	Bra038168
BraA01002056	672.149	159.841	0.000841729	0.0101362	Bra035645,Bra026290,Bra024234
BraA01002067	60.1169	42.4883	0.00604285	0.0479538	Bra026277
BraA01002075	533.358	404.301	0.00119951	0.0135145	Bra026271,Bra024213
BraA01002083	4741.32	481.253	3.63809e-07	1.3304e-05	Bra026262,Bra024209
BraA01002094	766.945	438.402	4.88423e-08	2.20051e-06	Bra026253,Bra012665,Bra022127,Bra017487
BraA01002102	171.898	1226.76	6.73938e-06	0.000169844	Bra026246,Bra012669
BraA01002122	1325.6	505.421	9.31873e-06	0.000225781	Bra021069,Bra040112
BraA01002145	1816.97	918.081	4.70447e-14	7.02703e-12	Bra040100,Bra021077
BraA01002184	434.347	260.677	0.00392981	0.0345212	Bra038486
BraA01002194	193.328	42.0931	1.34642e-07	5.40742e-06	Bra038469,Bra012714
BraA01002237	19.0769	0.84015	4.3214e-06	0.000116188	Bra033543
BraA01002240	2677.19	1047.01	0.00300974	0.0279298	Bra033540,Bra001645,Bra012738
BraA01002249	5660.88	1951.56	0.000194367	0.0029938	Bra033531,Bra038046
BraA01002257	20.7874	899.749	0.0056709	0.0457256	Bra033521,Bra038055,Bra012746
BraA01002270	450.588	219.266	9.78471e-05	0.0016777	Bra033511,Bra038066
BraA01002292	236.584	2911.52	5.05964e-07	1.77024e-05	Bra033494,Bra038080,Bra012780,Bra038079
BraA01002309	381.463	6.56122	1.08848e-23	6.2165e-21	Bra039554,Bra012792,Bra000843
BraA01002312	6.98752	347.235	1.2343e-09	8.00252e-08	Bra039558
BraA01002372	124.963	2055.61	1.24058e-13	1.6905e-11	Bra036883
BraA01002373	538.142	5940.75	0.000888799	0.0105882	Bra036882,Bra033901,Bra001891
BraA01002375	435.212	20.8607	0.000126026	0.00208803	Bra036879,Bra039722
BraA01002381	4.87422	62.4185	0.000180103	0.00281808	Bra036873,Bra036875,Bra036871,Bra036874,Bra036872,Bra032746
BraA01002421	35.0082	176.176	0.00108459	0.0124729	Bra038890,Bra036823,Bra012860
BraA01002445	9.18059	84.7306	0.00495103	0.0413324	Bra038868,Bra012878,Bra036848,Bra012071
BraA01002447	19.6685	249.772	2.99027e-09	1.74632e-07	Bra038866,Bra036851,Bra012881
BraA01002485	53.8862	17.6482	0.000495096	0.00655559	Bra030011
BraA01002505	115.643	13.6219	0.000184155	0.00287342	Bra029996
BraA01002507	366.612	222.987	6.82592e-05	0.00124107	Bra029994
BraA01002527	257.38	81.3533	5.16668e-10	3.68848e-08	Bra029972,Bra012922,Bra036028
BraA01002529	38.9744	1301.13	9.30981e-13	1.0825e-10	Bra029971
BraA01002540	660.562	187.837	0.00319537	0.0293095	Bra029961,Bra035697
BraA01002566	4622.82	1824.02	3.45957e-05	0.000699042	Bra029902,Bra018050
BraA01002628	1.2687	25.8834	0.00166357	0.0175084	Bra033785,Bra018113,Bra018115,Bra015049,Bra018114,Bra012931,Bra033786
BraA01002652	808.836	329.292	7.22571e-08	3.1284e-06	Bra033806,Bra018197,Bra018196,Bra037122
BraA01002654	106.992	8.51453	2.7565e-06	7.81967e-05	Bra033808,Bra018203
BraA01002655	276.639	136.631	0.000908337	0.0107878	Bra033809,Bra018204,Bra009087
BraA01002689	477.153	39.9974	0.00115728	0.0131109	Bra032273
BraA01002695	1.8177	46.3454	0.00326061	0.0297951	Bra033826,Bra018214,Bra035934
BraA01002700	2102.03	477.481	0.00118775	0.0134091	Bra033832,Bra035686
BraA01002710	160.207	612.641	0.000330543	0.00467648	Bra033840,Bra038293,Bra024833
BraA01002729	5.96212	0	0.00370144	0.0330534	Bra021350,Bra033810
BraA01002771	307.533	125.143	0.000237147	0.00355237	Bra037624
BraA01002790	3458.47	1219.14	1.59326e-05	0.000355201	Bra037609
BraA01002814	80.7343	792.415	8.81945e-06	0.000215552	Bra034504,Bra027049
BraA01002924	2369.26	1358.03	3.00126e-06	8.44614e-05	Bra035471,Bra027893
BraA01002939	10213.2	4644.97	0.000669912	0.00838437	Bra035461
BraA01002959	196.189	1153.56	8.04858e-05	0.00142468	Bra017905,Bra027868,Bra035446,Bra015672
BraA01002987	82.7503	394.873	0.00253832	0.0245008	Bra035429,Bra027836
BraA01003023	278.495	150.55	1.02248e-06	3.27904e-05	Bra031529,Bra021266,Bra022235,Bra001676,Bra001678,Bra021265,Bra022232,Bra029958
BraA01003029	56.7669	17.2933	0.000386176	0.0053372	Bra031525
BraA01003105	3316.59	1101.62	7.94192e-05	0.00140901	Bra031456,Bra027103
BraA01003131	156.459	1994.46	2.73284e-05	0.000572452	Bra031434,Bra027089,Bra027088
BraA01003195	132.523	3354.95	8.09405e-16	1.73904e-13	Bra028379,Bra027073,Bra031776,Bra016824
BraA01003240	45.7555	1083.46	1.411e-15	2.78159e-13	Bra028353,Bra015004,Bra006238
BraA01003250	533.233	3314.03	8.8367e-05	0.00154308	Bra028345,Bra014984,Bra001921,Bra032750,Bra014002
BraA01003253	1764.31	1069.12	7.11267e-05	0.00128478	Bra028342,Bra014977
BraA01003277	705.163	339.833	0.00270482	0.0256581	Bra028322
BraA01003279	255.923	2194.45	0.000634266	0.00802357	Bra028320,Bra014964
BraA01003284	53.9478	1148.35	1.47424e-06	4.52239e-05	Bra023720,Bra023719,Bra040861
BraA01003298	1420	923.271	5.13148e-06	0.000134926	Bra023732,Bra010762,Bra035974,Bra010361
BraA01003299	20.687	1.2914	0.00053639	0.00697945	Bra023734,Bra027841
BraA01003306	1.89336	156.208	0.000623417	0.00791468	Bra023741
BraA01003330	376.72	1645.12	1.21191e-11	1.18553e-09	Bra028187,Bra028409
BraA01003332	12222.4	3594.67	2.33192e-14	3.69642e-12	Bra023766,Bra033882,Bra039856,Bra036864
BraA01003340	750.119	5311.07	9.70682e-06	0.000233276	Bra023777,Bra033893,Bra036870
BraA01003343	2859.22	1014.89	1.39836e-05	0.000316314	Bra023780,Bra001896
BraA01003349	40.1086	244.831	0.000149392	0.00240938	Bra023786,Bra033898,Bra001892
BraA01003360	1273.51	442.776	0.00132535	0.0146207	Bra023796,Bra001890
BraA01003362	57.1961	5435.53	1.34848e-15	2.68563e-13	Bra023798,Bra033911,Bra001886
BraA01003380	213.08	71.8456	0.00022095	0.00333625	Bra001258,Bra040015,Bra029658
BraA01003398	871.657	3383.5	0.00603514	0.0479404	Bra023834
BraA01003407	6.97847	170.24	0.00155265	0.0165701	Bra023842
BraA01003427	11.9679	1429.62	1.60501e-20	6.36041e-18	Bra023857
BraA01003438	951.861	7830.39	3.00209e-09	1.75059e-07	Bra023866,Bra031296,Bra031297,Bra023867,Bra001840
BraA01003444	210.989	5202.56	1.61822e-16	4.02854e-14	Bra023868,Bra031295
BraA01003453	14.2122	102.954	8.63201e-05	0.00151246	Bra023876
BraA01003464	5.30841	0	0.00222254	0.0221319	Bra023885,Bra026177
BraA01003486	67.043	476.491	1.93701e-07	7.53009e-06	Bra023907,Bra031248,Bra001810
BraA01003511	52.2086	1.59055	3.49563e-05	0.000705228	Bra023925,Bra035741,Bra017263,Bra008150
BraA01003523	423.672	106.033	0.00135614	0.0148777	Bra023936
BraA01003524	204.708	138.812	0.00562686	0.045488	Bra023937,Bra035755,Bra030460,Bra014285,Bra029498
BraA01003537	2.65925	176.567	0.000182685	0.00285388	Bra040905,Bra040906,Bra001788,Bra017587
BraA01003589	857.149	539.263	0.000485919	0.00644947	Bra038227,Bra022447,Bra001759
BraA01003655	186.048	46.5773	6.01158e-06	0.000154307	Bra029925,Bra019572
BraA01003704	83.0494	17915.9	4.75153e-74	6.15102e-70	Bra037554
BraA01003712	32775.2	23717.9	0.00363657	0.0326078	Bra037560,Bra028615,Bra006033,Bra014865,Bra007025,Bra033819,Bra009081,Bra018210,Bra022356,Bra001722
BraA01003717	711.893	2500.04	0.000273694	0.00399402	Bra037565,Bra001718
BraA01003744	452.235	73.3246	0.000187137	0.00291055	Bra037586,Bra001704,Bra022317,Bra022314,Bra014783
BraA01003748	716.129	340.516	3.21912e-08	1.50262e-06	Bra037590
BraA01003762	121.348	600.638	1.62765e-05	0.000362659	Bra021300,Bra022292
BraA01003792	184.888	2511.28	7.58839e-05	0.00135433	Bra021274,Bra022244
BraA01003799	18.3608	110.368	0.00128689	0.0143026	Bra021266,Bra022235,Bra021265,Bra022232,Bra001676,Bra022233,Bra031529,Bra029958,Bra001678
BraA01003800	108.481	600.37	0.000202054	0.00309545	Bra021266,Bra022235,Bra022232,Bra021265,Bra022233,Bra001676,Bra031529,Bra001678,Bra029958
BraA01003801	12.8186	513.083	2.90423e-25	2.21155e-22	Bra021265,Bra022232,Bra022233,Bra021266,Bra022235,Bra029958,Bra031529
BraA01003815	23.4024	320.794	3.55313e-07	1.30302e-05	Bra021258,Bra001671,Bra022225
BraA01003832	24.4361	1096.63	0.00107059	0.0123522	Bra021239
BraA01003862	89.8379	43.7772	0.00235815	0.023083	Bra021211
BraA01003864	8.10184	67.5623	5.08912e-05	0.000968355	Bra021209,Bra022184,Bra001644,Bra012742,Bra033533
BraA01003901	9.11766	86.6857	0.000644785	0.00813807	Bra040923,Bra021175,Bra022159,Bra022157
BraA01003905	4378.32	325.21	0.00200841	0.0203961	Bra021171,Bra001626,Bra027181
BraA01003930	32.8321	16.1448	0.00382381	0.0338272	Bra021147,Bra027199,Bra001615
BraA01003931	68.51	27.9689	0.00218697	0.021865	Bra021146
BraA01003959	405.045	1579.91	0.000247242	0.00367606	Bra021123,Bra027225,Bra027224,Bra027223,Bra027222,Bra001601
BraA01003972	16.3287	146.757	2.17897e-07	8.37016e-06	Bra021114,Bra001597,Bra027237
BraA01003979	16293.1	795.019	2.17197e-10	1.68701e-08	Bra021110,Bra027243,Bra037807,Bra019002
BraA01003986	67.909	43.881	0.000526908	0.00687832	Bra021103,Bra027256,Bra019009,Bra038096
BraA01003990	85.0247	366.333	0.00567391	0.0457256	Bra021099,Bra027260
BraA01003993	9.30456	79.041	0.000519138	0.00680433	Bra021096,Bra027262
BraA01004017	5851.93	30549.2	6.97169e-05	0.00126294	Bra021579,Bra027307,Bra001567,Bra027306,Bra001566,Bra027302
BraA01004025	717.356	2395.34	0.00222872	0.0221708	Bra021573,Bra027317,Bra039676,Bra038128
BraA01004062	510.617	262.392	0.00223172	0.0221949	Bra021539,Bra001539,Bra027363
BraA01004072	22.1724	149.985	0.000126217	0.00209031	Bra021528
BraA01004073	47.6082	217.457	0.00552195	0.0449005	Bra021527
BraA01004095	420.522	1876.7	0.00258416	0.024805	Bra021510,Bra001523,Bra027394,Bra030886,Bra015271
BraA01004100	14205.4	374.938	2.65833e-18	8.60325e-16	Bra027403,Bra021506
BraA01004105	2551.92	452.225	0.000205786	0.00314395	Bra021501,Bra027408,Bra001520
BraA01004132	105.099	23.5396	0.00087435	0.0104545	Bra039396,Bra001510,Bra001280,Bra027424
BraA01004142	666.679	113.656	1.20184e-07	4.90796e-06	Bra039384,Bra034691,Bra001497
BraA01004151	251.343	61.8426	0.00487595	0.0408372	Bra039376,Bra022117
BraA01004159	344.114	84.8257	3.32644e-08	1.54343e-06	Bra039370,Bra034704,Bra001489,Bra039347
BraA01004161	382.797	7637.4	8.45738e-12	8.4871e-10	Bra039368,Bra001490,Bra001488,Bra034706,Bra039348,Bra023893
BraA01004183	19.3466	1819.9	1.84711e-25	1.46397e-22	Bra039348,Bra039369,Bra034706,Bra039368
BraA01004204	120.001	75.1989	0.00636546	0.0498035	Bra038742,Bra034745,Bra001465
BraA01004212	63.3353	6490.51	0.000206643	0.00315455	Bra038734,Bra001457,Bra016644,Bra026084,Bra013046,Bra035470
BraA01004257	612.505	229.324	2.43227e-07	9.24264e-06	Bra038680,Bra034812,Bra038681,Bra001420,Bra034811,Bra005897
BraA01004266	221.26	1926.49	1.47522e-10	1.18371e-08	Bra038671,Bra034822,Bra017276
BraA01004275	64.4354	21.5419	0.000500973	0.00661762	Bra041023,Bra034828,Bra001411,Bra005301
BraA01004306	212.908	30.348	0.000256531	0.00379241	Bra034158
BraA01004314	44.1444	239.514	0.000116077	0.00194476	Bra034152
BraA01004324	2041	1427.07	0.00112016	0.0127761	Bra034145,Bra001379,Bra029867,Bra005838
BraA01004338	627.467	4846.28	2.49159e-07	9.43112e-06	Bra034128,Bra001368,Bra009441
BraA01004363	240.228	1599.84	1.13288e-07	4.66067e-06	Bra034102,Bra029828,Bra009481,Bra029827,Bra005796,Bra040012
BraA01004378	210.828	131.218	0.000169329	0.0026841	Bra034086,Bra029788
BraA01004381	17.3735	0	0.000497607	0.00658434	Bra034083
BraA01004383	78.2676	694.426	0.000981175	0.0115051	Bra034079
BraA01004398	65.8266	10.2156	0.00401022	0.0350688	Bra034061
BraA01004402	0.946681	279.4	1.07964e-07	4.46052e-06	Bra034060,Bra001320,Bra029755,Bra030386,Bra035508,Bra029756
BraA01004405	154.063	98.5458	0.000825065	0.00996337	Bra034057,Bra001323
BraA01004425	336.85	1804.49	0.000938414	0.0110908	Bra040061
BraA01004429	1193.81	7792.6	0.000407065	0.00555083	Bra040057,Bra029713,Bra029712,Bra040056
BraA01004436	162.663	751.615	0.000201494	0.00309053	Bra040052,Bra029704
BraA01004471	313.611	204.382	0.00360282	0.0323512	Bra040020,Bra029666,Bra001264,Bra020709
BraA01004503	198.707	41.6689	2.87844e-07	1.07281e-05	Bra040291,Bra029605
BraA01004511	44.4473	10.9751	0.00624391	0.049093	Bra040297,Bra029609,Bra001222
BraA01004528	204.098	1148.83	0.00463291	0.0392418	Bra040368,Bra029634
BraA01004536	710.638	91.0494	8.81117e-09	4.60553e-07	Bra040378,Bra001253
BraA01004546	126.305	926.397	2.46081e-08	1.17985e-06	Bra040225,Bra020756,Bra001195
BraA01004566	382.509	10.5642	0.00037361	0.00519309	Bra040246,Bra020801
BraA01004571	180.105	2.94052	0.00141718	0.0154297	Bra040246,Bra020801
BraA01004576	1.50537	21.2767	0.00381795	0.0338062	Bra040249,Bra031432,Bra001170,Bra020556
BraA01004595	144.505	486.676	0.00210389	0.021184	Bra040123,Bra001120
BraA01004620	455.932	5012.32	3.84131e-08	1.75921e-06	Bra040146,Bra040213,Bra026904,Bra016729,Bra019722,Bra008416
BraA01004662	96.4863	1289.28	0.00151886	0.0162946	Bra036416,Bra031957
BraA01004664	13.3408	70.8348	0.00561713	0.0454328	Bra036412,Bra031952,Bra002145
BraA01004674	281.188	196.216	4.42792e-05	0.000859383	Bra021360
BraA01004701	47.0402	265.528	6.57111e-05	0.00120262	Bra021405,Bra008607,Bra006363
BraA01004731	347.48	112.383	2.82493e-10	2.13858e-08	Bra021432
BraA01004746	156.14	93.936	0.0016663	0.017523	Bra021467
BraA01004760	138.661	83.8841	0.0022705	0.022477	Bra021467
BraA01004780	411.983	276.917	0.00124781	0.0139533	Bra021489,Bra039136
BraA01004804	1.61713	153.611	1.04416e-08	5.33566e-07	Bra040519,Bra039116
BraA01004808	1697.04	987.911	0.000298282	0.00428722	Bra040699,Bra001004
BraA01004811	113.347	28.2136	0.00163959	0.0172842	Bra040701
BraA01004812	145.581	37.0248	0.000512573	0.00673192	Bra040701,Bra008761,Bra023463
BraA01004815	95.274	29.1955	0.000514444	0.00674964	Bra040703
BraA01004816	632.49	11979.2	4.11373e-06	0.000111643	Bra040704
BraA02000016	339.82	2947.25	0.000109941	0.00185638	Bra028912,Bra010095,Bra013246,Bra032989,Bra037549
BraA02000017	4870.4	830.438	2.8955e-08	1.36138e-06	Bra028911
BraA02000026	16508.5	2429.84	0.00421261	0.0364205	Bra028905,Bra025616,Bra028906
BraA02000032	587.631	7866.24	6.73422e-08	2.93524e-06	Bra028901,Bra005687
BraA02000069	41.532	5.12276	0.000513182	0.00673764	Bra028866,Bra009570
BraA02000076	346.378	96.0883	5.22639e-12	5.50059e-10	Bra028861,Bra028859,Bra028858,Bra009559,Bra005747,Bra009565
BraA02000084	2822.22	1153.76	0.00377337	0.0334878	Bra028854,Bra009554,Bra034081,Bra001299
BraA02000099	492.576	268.003	0.00182872	0.0188533	Bra028839,Bra005734,Bra009533
BraA02000104	173.78	855.098	0.000657947	0.00825858	Bra028835,Bra009529,Bra005764
BraA02000105	302.572	191.202	1.72738e-06	5.16829e-05	Bra028834
BraA02000129	65.284	0	6.27606e-12	6.49966e-10	Bra028808,Bra028800,Bra028801,Bra028799,Bra040174,Bra028792
BraA02000194	29.2002	127.724	0.000769909	0.00940258	Bra028753
BraA02000203	2.85941	42.3022	0.000136503	0.00224059	Bra028746,Bra009156,Bra005871
BraA02000212	253.59	82.3663	7.80888e-11	6.63601e-09	Bra028736,Bra009182,Bra028735,Bra028289,Bra020803
BraA02000238	29.4729	12.4643	0.0053269	0.0437	Bra028710,Bra009299,Bra019091
BraA02000241	138.625	1041.05	3.8564e-06	0.000105396	Bra028707,Bra005104,Bra010431,Bra024780,Bra005210
BraA02000264	13.5484	209.647	2.18405e-10	1.69301e-08	Bra028681,Bra028682,Bra005957
BraA02000287	403.022	5232.2	1.04224e-05	0.000246658	Bra028660,Bra005988
BraA02000324	42.2329	818.774	8.07307e-13	9.53676e-11	Bra028628,Bra006027,Bra010620,Bra011794,Bra028626
BraA02000348	88.7263	23.0817	0.000702883	0.00874629	Bra028607,Bra009071
BraA02000359	161.17	33.5978	0.000278233	0.00404699	Bra028597,Bra006052
BraA02000361	41.6503	393.109	3.13091e-06	8.76654e-05	Bra028595,Bra009052
BraA02000370	2823.65	1195.94	0.000238756	0.00357453	Bra028586,Bra006061
BraA02000371	1055.66	489.089	3.05768e-05	0.000626971	Bra028586,Bra006061,Bra024384,Bra035027,Bra008355,Bra040592
BraA02000372	7545.24	3257.07	1.04008e-05	0.000246295	Bra028586,Bra006061,Bra024384,Bra035027,Bra008355,Bra040592
BraA02000373	521.212	333.51	4.09332e-05	0.000804495	Bra028585
BraA02000382	363.135	105.565	1.62469e-06	4.895e-05	Bra028574
BraA02000387	64.3122	442.408	3.1878e-05	0.000650559	Bra028569,Bra009007
BraA02000395	5803.16	1164.12	7.87269e-10	5.39231e-08	Bra028561,Bra009005
BraA02000401	130.546	26.6206	2.95486e-06	8.32763e-05	Bra028555,Bra008998
BraA02000431	822.865	639.697	5.07852e-05	0.000966811	Bra023331
BraA02000462	3.65477	52.8692	0.000143823	0.00233802	Bra023360,Bra006137,Bra008920
BraA02000471	1143.69	4031.96	2.35745e-07	8.9847e-06	Bra023366
BraA02000524	393.609	1401.27	7.1622e-07	2.40823e-05	Bra023412,Bra006199,Bra023411,Bra008830,Bra006198
BraA02000559	46.9494	739.051	0.00214093	0.0215012	Bra023441,Bra008792,Bra006224,Bra036307,Bra020688,Bra041147,Bra018109
BraA02000570	77.3102	16.3451	0.00371611	0.0331463	Bra023448,Bra006236,Bra008782
BraA02000596	274.896	201.812	2.82284e-05	0.000588132	Bra023473
BraA02000641	467.733	53.6637	0.00219045	0.0218797	Bra023512,Bra008711,Bra006290
BraA02000642	6217.76	593.971	0.00191057	0.0195517	Bra023513,Bra006291
BraA02000659	1147.59	481.624	0.000353494	0.00496144	Bra023527,Bra008685
BraA02000682	316.901	56.1076	5.04925e-07	1.76819e-05	Bra008661
BraA02000683	404.872	96.6958	0.000756884	0.00929429	Bra008661
BraA02000692	3291.42	370.085	0.00334788	0.0304778	Bra023549,Bra008655,Bra006337,Bra029441,Bra023550
BraA02000695	1939.18	1435.21	3.36975e-06	9.35437e-05	Bra023553,Bra008644,Bra008643,Bra006340,Bra021431
BraA02000705	511.714	105.894	1.23214e-06	3.85897e-05	Bra023563,Bra006352
BraA02000715	58.8066	249.67	0.00090176	0.0107261	Bra023570,Bra008613,Bra006360
BraA02000717	271.943	45.9748	0.00520753	0.0429749	Bra023574,Bra008611,Bra040609
BraA02000722	9.57427	85.5726	0.00156894	0.0167073	Bra006366
BraA02000794	3.16206	103.256	0.00169848	0.0177699	Bra023635,Bra002103,Bra006418
BraA02000796	249.726	1465.51	2.85968e-09	1.68016e-07	Bra006419,Bra002104,Bra023636
BraA02000808	313.576	47.0115	0.000200369	0.0030757	Bra023644,Bra002113,Bra006425
BraA02000809	3359.61	25899.6	2.84684e-10	2.14872e-08	Bra023645,Bra002116,Bra006429,Bra001090,Bra006589,Bra002349
BraA02000828	4.34552	270.146	2.1002e-06	6.14645e-05	Bra023665,Bra002136,Bra006441
BraA02000845	89.886	2865.17	4.41514e-15	7.86543e-13	Bra023676,Bra006461
BraA02000859	1056.44	677.44	0.00535535	0.043887	Bra023690,Bra002174,Bra002175,Bra002176,Bra006470
BraA02000913	70.897	442.609	0.00480223	0.0403591	Bra006511,Bra020052
BraA02000929	254.736	840.727	0.00514231	0.0425633	Bra020067,Bra006522,Bra002265
BraA02000935	84.4614	14.9145	0.00455215	0.0386572	Bra020075,Bra002274,Bra025571
BraA02000940	59.0117	37.9689	0.00128253	0.0142635	Bra020080,Bra006531
BraA02000941	100.888	34.8488	0.000811735	0.00982379	Bra020081,Bra006535
BraA02000945	166.87	49.6595	1.11865e-05	0.000262818	Bra020087,Bra006542
BraA02000946	9.78453	3510.36	6.85241e-17	1.84806e-14	Bra020088,Bra006543
BraA02000951	20.9815	0	0.00616238	0.0486823	Bra020092,Bra002283
BraA02000954	26321.6	3774.86	2.40492e-06	6.91832e-05	Bra020094,Bra002286
BraA02000956	145.416	2517.97	2.23453e-11	2.0564e-09	Bra020096,Bra002289
BraA02000974	3.16206	108.73	0.000579842	0.00743193	Bra020114,Bra020113,Bra006567
BraA02000975	127.347	861.884	0.00268898	0.0255703	Bra020115,Bra006567
BraA02000984	255.451	1298.75	6.65002e-06	0.000168009	Bra020123,Bra002322
BraA02000987	247.594	841.632	0.00214965	0.0215832	Bra020125,Bra002327
BraA02001003	44.2799	4450.98	3.32569e-05	0.000676566	Bra020140,Bra002347
BraA02001011	18.1175	2021.08	4.03906e-31	6.53588e-28	Bra040902,Bra002355,Bra002356,Bra002357,Bra020145
BraA02001012	12.4108	112.598	2.01591e-06	5.94005e-05	Bra020145,Bra002357,Bra002355,Bra040902,Bra002356
BraA02001015	35.9937	14.9989	0.0051736	0.0427496	Bra020149,Bra002359
BraA02001022	7265.23	1059.08	1.17841e-13	1.62864e-11	Bra020154,Bra002366
BraA02001026	7236.35	1454.07	2.68913e-15	5.02092e-13	Bra020159,Bra002375,Bra006598
BraA02001044	282.205	3598.91	9.33183e-05	0.00161502	Bra020179,Bra002400,Bra006616,Bra035002
BraA02001053	27.8223	343.803	1.34125e-05	0.000305823	Bra020188,Bra006624,Bra002408
BraA02001063	1.65669	3895.28	4.43867e-16	9.9069e-14	Bra020196,Bra020197,Bra002421
BraA02001064	0.47334	416.323	7.46031e-23	3.91525e-20	Bra020197,Bra020196,Bra002421
BraA02001104	18.3091	0	0.00498077	0.0415322	Bra002451,Bra020230,Bra038302,Bra037626
BraA02001128	43.22	323.18	0.000777599	0.0094786	Bra020255,Bra002485
BraA02001181	4.06917	451.208	3.44317e-16	8.00712e-14	Bra020303,Bra020301,Bra006700,Bra020300,Bra006701,Bra002543,Bra030414
BraA02001183	437.422	1541.92	0.00303864	0.0281173	Bra020305,Bra002547,Bra006702
BraA02001211	1333.31	465.474	0.00561689	0.0454328	Bra020332,Bra002584,Bra006727
BraA02001226	1600.6	26.2694	5.76006e-07	1.9849e-05	Bra002599,Bra020340
BraA02001241	50.1364	1251.44	1.1053e-31	1.95115e-28	Bra020354,Bra002619
BraA02001242	51.8876	204.446	0.00216588	0.0217148	Bra020355
BraA02001256	17.0615	3.19149	0.000680173	0.00849363	Bra020366,Bra006763,Bra002647,Bra009676
BraA02001263	339.394	1651.64	4.83841e-06	0.000128088	Bra020372,Bra002658,Bra006771,Bra020373,Bra029915,Bra024518,Bra039470
BraA02001266	37.9077	251.266	0.00636586	0.0498035	Bra020376
BraA02001287	183.42	104.569	0.00242627	0.0236394
BraA02001297	278.808	121.449	0.00499923	0.0416542	Bra020405
BraA02001317	76.0094	0	6.77066e-10	4.69545e-08	Bra020427,Bra020426,Bra006810,Bra002710
BraA02001332	64.8306	12.1248	0.0061842	0.0487919	Bra020448
BraA02001343	1.34436	159.339	3.23109e-08	1.50639e-06	Bra020459,Bra002747,Bra006830
BraA02001349	3.31338	362.691	0.000859787	0.0103089	Bra020459,Bra006830,Bra002747
BraA02001359	1598.35	949.913	0.0022528	0.0223587	Bra035649,Bra002762,Bra013857
BraA02001378	142.657	750.313	4.07056e-08	1.85981e-06	Bra035633,Bra002788,Bra006851
BraA02001383	1790.25	459.235	3.35916e-05	0.000681235	Bra035630,Bra002791
BraA02001391	2306.21	401.272	5.59913e-11	4.86461e-09	Bra035625,Bra006868
BraA02001397	18.5502	256.24	2.33398e-08	1.1246e-06	Bra035622,Bra002815
BraA02001406	607.038	1833.61	0.00440113	0.0376813	Bra035610,Bra028942,Bra002832
BraA02001409	1208.89	556.679	4.71787e-06	0.000125067	Bra035607,Bra002838
BraA02001417	113.064	2914.88	1.46744e-07	5.83907e-06	Bra035593,Bra028924,Bra028952,Bra028948,Bra035599
BraA02001421	23.5392	189.747	0.00149673	0.0161151	Bra035594,Bra002867,Bra026418
BraA02001422	730.558	31328.5	2.15402e-13	2.77919e-11	Bra035593,Bra028948,Bra028924,Bra028952,Bra035599,Bra003119
BraA02001432	1266.32	187.547	2.61213e-16	6.22359e-14	Bra035586,Bra028964
BraA02001468	1201.35	963.415	0.00473079	0.0398708	Bra035553
BraA02001496	10.6622	75.0415	0.000612844	0.00780853	Bra022732,Bra035545,Bra022705,Bra022706,Bra002989,Bra022640,Bra030958,Bra022731
BraA02001511	6.61625	103.933	1.11945e-05	0.000262847	Bra022719
BraA02001519	13.2995	0	0.00437019	0.0374659	Bra029028,Bra022714,Bra002994
BraA02001521	328.618	84.7145	0.005004	0.0416849	Bra022710,Bra002997,Bra029031
BraA02001539	302.95	1380.36	2.5548e-11	2.34559e-09	Bra022697,Bra003015,Bra013528,Bra020894
BraA02001544	9874.8	4672.48	0.00111002	0.0126891	Bra022692,Bra003018
BraA02001590	5.54161	101.228	3.9471e-09	2.25095e-07
BraA02001619	25.7103	224.054	0.000686673	0.00856929	Bra022630,Bra003083
BraA02001641	2635.77	964.52	9.32517e-06	0.000225781	Bra022618,Bra040933,Bra003095
BraA02001642	4847.86	1739.67	3.72679e-07	1.359e-05	Bra022618,Bra040933,Bra003095
BraA02001682	0.71001	87.575	6.24152e-08	2.75763e-06	Bra022587
BraA02001685	1133.99	328.488	0.0025494	0.0245719	Bra022585,Bra022584
BraA02001698	19.3426	650.35	1.4796e-10	1.18478e-08	Bra022574
BraA02001766	429.394	14.3307	6.47382e-05	0.00118873	Bra022523,Bra000626
BraA02001777	3268.78	545.145	1.0906e-07	4.50099e-06	Bra022516
BraA02001790	1541.16	533.014	2.77246e-08	1.30828e-06	Bra022505
BraA02001791	997.735	4097.81	0.000900704	0.0107181	Bra022504
BraA02001820	36.0987	156.034	0.000842116	0.0101378	Bra022478,Bra004114,Bra020937
BraA02001836	140.397	840.498	4.2223e-05	0.000824982	Bra022471
BraA02001839	108.22	4363.44	5.26608e-07	1.8342e-05	Bra039735
BraA02001853	16.6085	114.786	2.26139e-06	6.54423e-05	Bra039749,Bra004144
BraA02001860	17.1849	840.362	0.000448207	0.00600848	Bra039755,Bra027961,Bra027962,Bra015580
BraA02001861	617.078	5374.63	0.000351136	0.00493528	Bra039756,Bra028132,Bra023573,Bra022247,Bra021276,Bra001686
BraA02001874	60.531	8236.09	7.71985e-09	4.07348e-07	Bra040633,Bra001988
BraA02001886	746.206	2595.44	0.00174632	0.0181677	Bra034041,Bra034037,Bra035244,Bra000044,Bra019074,Bra026409,Bra019073,Bra004101,Bra019092,Bra034036
BraA02001890	82.0481	486.407	1.21435e-07	4.95384e-06	Bra034037,Bra035244,Bra034041,Bra026409,Bra019092,Bra019073,Bra004101,Bra000044,Bra002904,Bra034040
BraA02001913	213.319	97.9295	0.00321648	0.0294473	Bra034018,Bra004207
BraA02001924	795.245	571.832	0.0034511	0.0312666	Bra034007,Bra004096,Bra004217
BraA02001928	399.9	180.343	2.85038e-11	2.60465e-09	Bra034004,Bra004220,Bra004092
BraA02001958	1159.86	383.674	4.0631e-15	7.27164e-13	Bra033975,Bra004263
BraA02001962	13.3636	231.269	1.24692e-05	0.00028722	Bra033973,Bra004267,Bra004066
BraA02001983	1131.69	753.099	0.000911426	0.010809	Bra033956,Bra035887
BraA02002003	270.567	20.4948	0.000437942	0.00590963	Bra033940,Bra021277
BraA02002026	345.512	34.6473	3.33248e-05	0.000677323	Bra003204,Bra007126
BraA02002034	133.164	76.6582	0.00630275	0.0494393	Bra038355
BraA02002044	300.169	1161.27	0.00132604	0.0146219	Bra038346,Bra024735,Bra025159
BraA02002053	60.3868	25.7036	0.000266364	0.00390212	Bra038339,Bra004347
BraA02002071	12.9142	1.70108	0.000611614	0.00779798
BraA02002079	88.0865	37.3539	1.3659e-05	0.000310391	Bra038321
BraA02002084	2020.9	1475.96	4.33705e-06	0.000116482	Bra038316
BraA02002106	96.5368	800.075	0.000426544	0.00577388	Bra007870
BraA02002148	12905.5	2212.13	1.01405e-27	1.09394e-24	Bra007906,Bra016328,Bra004054
BraA02002156	61.845	7.92032	0.00101194	0.0117759	Bra007914,Bra016220
BraA02002165	69.441	815.71	0.00255349	0.0245951	Bra007921,Bra016207
BraA02002180	26.3547	336.523	4.22187e-05	0.000824982	Bra007936,Bra016194
BraA02002194	34.3029	1.6803	0.00222472	0.0221423	Bra007947,Bra007951
BraA02002198	15.9947	2.86117	0.00557386	0.0451881	Bra007952,Bra016174
BraA02002209	194.131	1081.71	0.000456185	0.00610279	Bra007963,Bra003936
BraA02002210	300.322	2081.65	3.93311e-05	0.000778919	Bra007964,Bra016158,Bra003935,Bra014999,Bra007965
BraA02002249	23.7253	1118.48	9.94626e-10	6.59169e-08	Bra007999,Bra016095,Bra003903
BraA02002251	850.036	386.26	0.00163594	0.0172598	Bra008001,Bra016090
BraA02002261	7.1521	68.2277	0.000911515	0.010809	Bra008011,Bra003894
BraA02002262	8375.92	4496.48	2.09291e-07	8.07954e-06	Bra008012,Bra016084,Bra003892
BraA02002289	287.267	108.336	1.17664e-05	0.000273793	Bra008032,Bra003881,Bra016058
BraA02002347	29.8997	9024.6	6.59681e-08	2.87858e-06	Bra008066,Bra016025,Bra016591
BraA02002374	167.587	108.811	0.00340638	0.0309359	Bra008095
BraA02002378	238.381	1211.2	0.00398282	0.0349078	Bra008099,Bra003842
BraA02002384	246.508	1402.58	1.2759e-07	5.16155e-06	Bra008107,Bra003833,Bra015975,Bra008106,Bra015977,Bra025926
BraA02002410	154.182	26.401	0.00356484	0.0320919	Bra008135,Bra015931
BraA02002435	3274.43	171.523	0.00384939	0.0339915	Bra008162
BraA02002446	55.7039	320.827	3.92928e-05	0.000778559	Bra008171,Bra015883
BraA02002459	6161.38	1469.89	9.00236e-07	2.92565e-05	Bra008184,Bra003761,Bra015858,Bra025740,Bra031082,Bra020825
BraA02002462	324.969	10063.5	0.00565336	0.0456548	Bra008187,Bra015854,Bra015853
BraA02002478	104.695	440.615	5.78048e-08	2.55684e-06	Bra008202,Bra003750
BraA02002493	479.333	191.599	1.99463e-05	0.000434213	Bra008214,Bra015827,Bra012198
BraA02002503	5472.96	4053.95	0.000408824	0.00556755	Bra008224,Bra015814
BraA02002506	365.555	183.346	0.000168824	0.00267902	Bra008227,Bra015807,Bra003739,Bra002093,Bra017740
BraA02002547	113.059	2147.59	2.39169e-10	1.83928e-08	Bra008260,Bra003719,Bra015748,Bra015745,Bra005155
BraA02002549	608.455	2525.98	0.00317444	0.0291655	Bra008264,Bra015736,Bra003716
BraA02002558	1300.53	16823.7	1.12593e-22	5.53502e-20	Bra008271,Bra008591
BraA02002606	28.1681	14.2343	0.00572809	0.0460021	Bra008301,Bra003688,Bra015677
BraA02002611	38.3991	417.138	1.70065e-08	8.37187e-07	Bra008307,Bra003685
BraA02002613	140.546	905.908	0.000778399	0.00948538	Bra008309
BraA02002656	38.7656	304.162	4.18938e-05	0.000820468	Bra008338
BraA02002657	2.99453	698.599	1.50599e-09	9.49456e-08	Bra008340,Bra015641,Bra031368,Bra022623
BraA02002675	127.88	70.2897	7.73254e-05	0.00137627	Bra008352
BraA02002679	169.175	117.281	0.00430751	0.0370185	Bra008356,Bra035028
BraA02002740	267.202	1473.65	2.48272e-05	0.000525443	Bra008406,Bra035104,Bra003615
BraA02002742	0.47334	34.0052	0.000347205	0.00488552	Bra008408,Bra035111
BraA02002746	103.465	538.04	0.00388284	0.0342092	Bra035116,Bra035115
BraA02002758	546.336	2412.11	0.000945079	0.011156	Bra008421,Bra035124,Bra003605,Bra039342,Bra001470
BraA02002767	15211.6	411.787	6.09067e-37	1.39139e-33	Bra008430,Bra003592,Bra035143
BraA02002791	697.779	355.241	1.20862e-05	0.000279892	Bra008448
BraA02002802	5.44341	441.917	0.00430579	0.037013	Bra008459,Bra008454,Bra008456
BraA02002824	426.104	246.735	4.25416e-10	3.10554e-08	Bra008479,Bra003561
BraA02002846	2.83658	20.6602	0.00622006	0.0489786
BraA02002857	12.4381	172.299	0.0039386	0.034575	Bra008505,Bra030201
BraA02002881	1105.11	863.768	0.000104405	0.00177681	Bra008520
BraA02002904	448.076	2422.37	5.81345e-07	1.99974e-05	Bra008540,Bra037386,Bra008535,Bra000942
BraA02002918	38.8313	544.961	0.000280528	0.00407121	Bra008553,Bra036326,Bra036327,Bra036328
BraA02002933	530.06	362.288	0.00144355	0.0156292	Bra018557,Bra000885,Bra032583
BraA02002938	1.512	36.4614	3.87265e-05	0.000768907	Bra018553,Bra000881,Bra000880,Bra005168,Bra036269
BraA02002939	5.77523	377.324	1.32306e-15	2.64857e-13	Bra018553,Bra000881,Bra000880,Bra005168,Bra036269
BraA02002963	8300.23	73367.6	0.00119034	0.0134267	Bra018542,Bra018543,Bra000876,Bra036260,Bra036259,Bra000875,Bra036258,Bra030515
BraA02002979	4980.07	837.467	5.25247e-05	0.000995048	Bra018532,Bra000867
BraA02002998	63.8458	226.846	0.000184158	0.00287342	Bra018516
BraA02003004	1838.15	1176.22	6.66877e-07	2.26389e-05	Bra018513,Bra029559
BraA02003020	76.449	6.79393	0.00206791	0.0208542	Bra018502,Bra029505,Bra013579
BraA02003025	147.866	967.079	2.05256e-06	6.02973e-05	Bra018492,Bra018493,Bra029499,Bra017552,Bra017551,Bra000797,Bra000796,Bra029470,Bra018496,Bra029495
BraA02003043	9890.28	1448.6	8.86125e-10	5.98497e-08	Bra018479,Bra000773
BraA02003047	456.204	2468.33	5.53419e-06	0.000143763	Bra018477,Bra027022
BraA02003055	609.066	14528.3	4.99038e-10	3.58237e-08	Bra018469
BraA02003116	190.42	1294.91	0.00417776	0.0362136	Bra033158
BraA02003132	218.264	12.9429	5.35022e-12	5.61571e-10	Bra013861,Bra022747
BraA02003133	6146.17	3229.18	0.00440975	0.0377143	Bra013860,Bra019192,Bra019190
BraA02003138	26.3854	1890.31	0.00112299	0.0127971	Bra028399,Bra032304
BraA02003146	1292.46	6.78354	3.43871e-05	0.000695189	Bra022048,Bra025011
BraA02003160	212.017	5.88105	0.000481828	0.00640832	Bra022058,Bra022055,Bra017531,Bra025003
BraA02003194	1.8538	35.8089	4.38428e-05	0.000851814	Bra035540
BraA02003198	26.4399	243.866	8.01017e-07	2.65656e-05	Bra022095,Bra018496,Bra029499,Bra029470,Bra018493,Bra029495
BraA02003214	620.074	225.921	0.000383524	0.00530432	Bra022104,Bra017504,Bra012655
BraA02003247	561.647	327.813	1.13155e-05	0.000265048	Bra022127,Bra017487,Bra026253
BraA02003329	5206.35	1412.49	9.49125e-09	4.92784e-07	Bra026665,Bra024886,Bra017450
BraA02003360	94.9618	366.574	1.9424e-05	0.000423792	Bra026642,Bra024864,Bra026182,Bra026797
BraA02003369	10.758	1184.24	1.9254e-20	7.55303e-18
BraA02003372	9.53818	72.4889	7.12817e-06	0.000179062
BraA02003392	7.54315	102.509	2.59441e-07	9.79169e-06	Bra026618
BraA02003404	1315.21	1017.88	0.00168069	0.0176249	Bra026613
BraA02003405	23.2407	2.32017	0.0050374	0.0419003	Bra026612,Bra024828
BraA02003474	36.5188	7.22187	0.000638308	0.00806681	Bra036377
BraA02003491	57.763	188.204	0.00399104	0.034962	Bra026590
BraA02003495	156.048	87.4592	0.000213068	0.00323358	Bra030856
BraA02003502	3144.96	1389.78	1.7956e-07	7.02255e-06	Bra026582,Bra017410,Bra024808,Bra026833,Bra016703
BraA02003515	41.1076	2726.84	4.43607e-06	0.00011865	Bra026570,Bra024795
BraA02003538	434.381	66.7562	0.00124011	0.0138873	Bra026553,Bra024779
BraA02003551	1083.56	4163.94	0.000177874	0.00278883	Bra026542,Bra025129
BraA02003574	4.87779	58.9735	2.95699e-05	0.00061019
BraA02003592	14.0812	117.818	6.27681e-05	0.00115584	Bra026509,Bra026917,Bra025159,Bra034828
BraA02003595	15.3204	119.552	0.0022811	0.0225302	Bra026509,Bra026917,Bra025159,Bra034828
BraA02003600	126.119	2114.73	0.000170806	0.00270345	Bra036362,Bra017343
BraA02003623	0.23667	19.8411	0.00139359	0.0152241	Bra027701,Bra027734
BraA02003624	1973.52	6508.09	0.00166589	0.017523	Bra036345,Bra025192,Bra025191,Bra003129,Bra006987,Bra025189,Bra025190
BraA02003625	2040	11247.4	2.23096e-05	0.000478947	Bra036344,Bra025193,Bra026936,Bra016741,Bra034236
BraA02003629	0.47334	46.5769	9.05653e-05	0.00157298	Bra040821,Bra040819,Bra032928,Bra025199,Bra006829,Bra034239
BraA02003642	35.0177	186.387	0.00237982	0.0232451	Bra032936,Bra025209
BraA02003644	37084.2	9480.3	0.000875041	0.0104595	Bra032937,Bra025210,Bra017222
BraA02003652	5585.7	556.115	4.97555e-17	1.39015e-14	Bra032945
BraA02003657	1126.06	13571.1	6.97056e-07	2.35194e-05	Bra032951
BraA02003691	346.128	228.837	0.000744119	0.00916169	Bra032979,Bra012265,Bra019279
BraA02003693	24.9146	207.376	0.00237954	0.0232451	Bra033431,Bra006922
BraA02003738	56188.3	5467.72	0.00409914	0.0356778	Bra033022,Bra025297,Bra039070,Bra013183,Bra005425,Bra005424
BraA02003745	2.80048	30.0605	0.003872	0.0341524	Bra033030
BraA02003754	15.5201	149.884	9.6694e-07	3.11894e-05	Bra033037,Bra025321
BraA02003755	13.4826	108.001	0.000502726	0.006634	Bra033038,Bra025322
BraA02003760	10.2385	1.70108	0.00271384	0.0257154	Bra033040,Bra039059,Bra025604
BraA02003799	7.64564	564.051	0.000131004	0.00216128	Bra033071,Bra025367,Bra033070,Bra025647
BraA02003820	252.205	2753.42	2.51767e-12	2.74652e-10	Bra033092,Bra025385,Bra036216
BraA02003838	445.912	9.38459	3.6474e-09	2.09232e-07	Bra040586
BraA02003859	171.519	578.847	1.02443e-05	0.000243657	Bra020730,Bra025423
BraA02003862	13.364	198.735	5.08018e-08	2.27822e-06	Bra020728,Bra037527
BraA02003863	17.6594	0.84015	0.00250842	0.0242874	Bra020727
BraA02003874	65.5619	536.346	1.83524e-06	5.46158e-05	Bra023829,Bra039948
BraA02003875	2581.3	1863.81	0.00620445	0.0489052	Bra020715,Bra037509,Bra036185
BraA02003898	171.64	58.2899	1.47727e-05	0.000332009	Bra020700
BraA02003899	304.899	134.337	2.15922e-05	0.000466382	Bra020698,Bra001253,Bra029650
BraA02003917	143.282	453.188	0.00127797	0.014221	Bra020682,Bra037465,Bra036162
BraA02003922	6.00832	108.944	2.66553e-08	1.26396e-06	Bra020675,Bra037456,Bra036158,Bra020676
BraA02003945	7.60208	71.6481	0.00264411	0.0252178	Bra020651,Bra036146,Bra037422
BraA02003950	66.9417	2.34095	2.08782e-09	1.2689e-07	Bra020646,Bra036144
BraA02003952	383.62	81.8678	0.000114432	0.00192051	Bra020635,Bra020645,Bra040285,Bra029599,Bra001212
BraA02003957	2253.08	1561.56	0.000353072	0.0049573	Bra020639,Bra036142
BraA02003959	670.68	477.802	3.86277e-07	1.40089e-05	Bra020636,Bra020637,Bra010037
BraA02003981	13.23	93.5694	0.00360142	0.0323461	Bra020622,Bra036123
BraA02003985	5748.98	1264.47	1.39471e-13	1.85496e-11	Bra020620,Bra010010
BraA02003986	38.9877	10.3731	0.000378442	0.00524524	Bra036128,Bra010009,Bra032990
BraA02004011	119.24	20.4848	0.00017986	0.00281542	Bra020592,Bra020595,Bra009968,Bra020593
BraA02004047	59.3963	1566.27	2.3009e-05	0.0004926	Bra020564,Bra009925,Bra036599
BraA02004093	509.374	3258.97	0.000485292	0.00644777	Bra020518,Bra009869,Bra009871
BraA02004098	414.728	273.119	7.18205e-05	0.0012955	Bra020513,Bra009860
BraA02004099	33.5126	202.134	3.34082e-06	9.28733e-05	Bra020512,Bra020511,Bra020513,Bra036550
BraA02004115	1.97871	337.963	2.75989e-09	1.6314e-07	Bra020499
BraA02004131	174.667	43.9969	0.00417764	0.0362136	Bra020492,Bra036537
BraA02004143	45.6563	262.292	7.51072e-06	0.000186978	Bra020481,Bra009810
BraA02004147	2846.74	1478.91	4.05877e-13	5.11773e-11	Bra020475,Bra009802,Bra036527
BraA02004157	0.47334	21.044	0.00232204	0.0228243	Bra020466,Bra009783
BraA02004165	39.751	1591.37	8.82417e-33	1.71348e-29	Bra029414,Bra010405,Bra009771
BraA02004166	240.028	9794.58	7.18294e-29	8.45323e-26	Bra029414,Bra009771
BraA02004174	606.97	349.272	0.00216564	0.0217148	Bra029409
BraA02004176	98.5096	20.936	0.00116112	0.0131505	Bra029407,Bra009768,Bra036517
BraA02004177	258.037	185.789	0.000417286	0.00566634	Bra029406,Bra029954
BraA02004188	36.5845	269.872	0.00427942	0.036826	Bra029396,Bra026462,Bra009743
BraA02004219	303.188	46.2922	0.000260917	0.00383679	Bra029369,Bra029368,Bra029370,Bra009675,Bra009677,Bra009672,Bra026502,Bra009674
BraA02004220	82.6639	56.3167	0.00438923	0.0375877	Bra029368,Bra029369,Bra029370,Bra009672,Bra009675,Bra026502,Bra009674
BraA02004226	42.7306	504.272	0.000575572	0.00739183	Bra029364,Bra017643
BraA02004251	24.2696	110.605	0.00279613	0.0263066	Bra029343,Bra035946,Bra012989
BraA02004269	66.1431	226.931	0.00125073	0.0139713	Bra029326
BraA02004283	12.9863	145.645	5.35649e-07	1.86069e-05	Bra029313,Bra012960,Bra009246,Bra028685,Bra008259
BraA02004292	2145.25	18766.6	5.42681e-05	0.0010239	Bra029308,Bra035913,Bra029306,Bra019613,Bra019616,Bra029307
BraA02004301	605.101	2647.29	0.000424904	0.00575369	Bra029297,Bra010044,Bra009274
BraA02004325	123.77	3231.09	0.000132224	0.00217957	Bra029278,Bra035904,Bra029277,Bra029280
BraA02004340	31.9007	472.003	8.66561e-07	2.83998e-05	Bra029261,Bra010082
BraA02004341	0.47334	152.122	0.00464492	0.0393264	Bra029261,Bra010082
BraA02004343	44.2068	165.967	0.00307637	0.0283989	Bra029259,Bra010084,Bra018136,Bra019507
BraA02004350	482.411	129.368	0.000872287	0.0104331	Bra029252
BraA02004352	673.094	537.193	0.00374221	0.0333026	Bra029250,Bra035890
BraA02004355	165.452	1385.08	1.84883e-12	2.05734e-10	Bra029248,Bra010111,Bra035886,Bra035885,Bra019521,Bra018096,Bra033782
BraA02004363	197.252	777.686	0.0012522	0.0139823	Bra029240,Bra010128,Bra035878
BraA02004368	985.053	172.078	1.74525e-07	6.84903e-06	Bra029235,Bra038612
BraA02004377	21.3172	0.860931	0.00476276	0.0401055	Bra029224,Bra035844,Bra038632
BraA02004398	305.288	5580.23	7.86151e-07	2.61619e-05	Bra029201,Bra038663,Bra028645,Bra009370,Bra006015
BraA02004401	199.462	64.0147	0.00100525	0.0117202	Bra029198,Bra037755,Bra024242
BraA02004406	206.3	652.734	6.64438e-05	0.00121351	Bra031943,Bra024249
BraA02004410	1164.37	7626.93	0.00200766	0.0203948	Bra031940,Bra024257
BraA02004428	777.727	493.599	3.72254e-07	1.35873e-05	Bra031921,Bra024289
BraA02004446	33.9976	1885.62	3.88247e-06	0.000105924	Bra031900,Bra024328,Bra037796
BraA02004532	109.393	2059.1	0.000762881	0.00934613	Bra031821,Bra012096,Bra023074,Bra012100
BraA02004544	240.574	76.5451	8.34299e-06	0.000205068	Bra031812,Bra012072,Bra005332,Bra028216,Bra008637
BraA02004556	643.089	423.11	0.000137261	0.00225208	Bra031801,Bra037195,Bra005043
BraA03000011	28.8319	10.4666	0.000634671	0.00802607	Bra005664
BraA03000021	345.459	5.09159	0.000196866	0.00302791
BraA03000023	55.376	406.909	0.00458187	0.0388519	Bra005675,Bra002721
BraA03000044	828.205	4075.16	0.00615613	0.0486429	Bra005694,Bra009633
BraA03000053	12.9731	152.641	2.42787e-05	0.000514677	Bra005703,Bra009618,Bra028883
BraA03000093	433.143	89.3634	4.57708e-06	0.000122085	Bra005738
BraA03000097	118.073	7.39224	0.000382591	0.00529519	Bra005741,Bra009549,Bra030886
BraA03000102	81.2053	47.8088	0.00517161	0.0427496	Bra005746
BraA03000124	5812.37	3190.82	5.99015e-06	0.000153858	Bra005767
BraA03000126	2.03459	39.121	5.16402e-05	0.000981164	Bra005769
BraA03000133	270.651	2315.79	7.12859e-07	2.39901e-05	Bra005775
BraA03000163	663.794	481.543	8.8696e-05	0.00154674	Bra005800,Bra009468
BraA03000180	126.698	488.829	4.03296e-05	0.000794643	Bra005817
BraA03000182	30.5358	8.52366	0.000360738	0.00504307	Bra005819,Bra034133
BraA03000197	7.3329	1127.43	6.90833e-22	3.19395e-19	Bra005831,Bra009407,Bra035602
BraA03000200	524.767	204.371	0.000545002	0.00707495	Bra028775,Bra005834
BraA03000204	1650.69	932.459	4.69929e-08	2.12954e-06	Bra005836,Bra009086,Bra009085
BraA03000217	2099.38	1489.95	0.00160854	0.017003	Bra005845,Bra028768,Bra029874,Bra023952,Bra011345,Bra006407
BraA03000218	923.981	162.386	7.35522e-06	0.000183933	Bra005846
BraA03000225	912.64	496.713	0.00246825	0.0240002	Bra005853,Bra009113,Bra028758
BraA03000226	535.264	2764.58	0.00059317	0.00758523	Bra005854,Bra034160
BraA03000233	336.493	251.436	0.000232238	0.00348636	Bra005862,Bra005863,Bra009124,Bra038817,Bra009126,Bra028751
BraA03000234	1253.29	10505	0.000102161	0.0017432	Bra005864,Bra009130
BraA03000256	34.5641	12.7452	0.00464343	0.0393224	Bra005888,Bra028737,Bra009178
BraA03000257	8.3061	121.755	9.05539e-06	0.000220901	Bra005890
BraA03000290	0.71001	38.895	0.000118211	0.00197541	Bra005918,Bra005919,Bra005917,Bra005916,Bra009238,Bra009234,Bra009236,Bra002067
BraA03000312	0.47334	28.2426	0.00132843	0.014644	Bra005937,Bra005938,Bra005940,Bra005939,Bra009260,Bra009261
BraA03000340	227.629	963.794	0.000443197	0.00595777	Bra005960,Bra028680
BraA03000350	1108.71	520.509	3.0602e-12	3.31047e-10	Bra005970
BraA03000381	225.828	48.9412	0.00422394	0.0365022	Bra009346,Bra005997,Bra028654
BraA03000395	50.082	693.237	0.000619979	0.00788135	Bra006008,Bra009352,Bra038654,Bra037750
BraA03000402	366.282	1313.71	7.46707e-05	0.00133945	Bra006013,Bra006014,Bra009363,Bra028648,Bra009360,Bra028649
BraA03000409	76.1421	33.6683	0.00572835	0.0460021	Bra006021,Bra028636,Bra009383
BraA03000410	86.5599	335.915	0.00140837	0.0153497	Bra006022
BraA03000416	125.785	997.903	1.22369e-10	9.9839e-09	Bra006027,Bra028628,Bra010620,Bra011794,Bra028626
BraA03000441	974.588	468.542	5.39479e-06	0.000140707	Bra006052,Bra028597
BraA03000447	272.716	894.403	0.00528581	0.0434454	Bra006057,Bra009038
BraA03000452	1362.71	635.07	0.000105722	0.00179449	Bra006061,Bra028586,Bra037818,Bra024384,Bra008355
BraA03000453	827.312	3752.22	0.00407266	0.035511	Bra024387
BraA03000458	167.209	614.3	0.0061488	0.0485948	Bra006067,Bra028579,Bra024401
BraA03000487	351.998	2084.92	4.81073e-05	0.000924898	Bra006088,Bra008991,Bra028552,Bra009829,Bra036540
BraA03000488	8.27294	127.469	1.57165e-05	0.000350987	Bra006090,Bra009830
BraA03000490	1.05844	26.4111	0.00032934	0.00466117	Bra006092,Bra008981,Bra007795,Bra009838,Bra034256,Bra020498
BraA03000538	0.71001	283.95	1.10931e-16	2.87207e-14	Bra006137,Bra023360,Bra008920
BraA03000568	53.7103	186.585	0.00569352	0.0458267	Bra006165,Bra006166,Bra008878,Bra023378,Bra008875,Bra023380
BraA03000584	79.393	58.3846	0.00262459	0.0250747	Bra006180,Bra008856
BraA03000585	58.3939	574.319	5.32302e-07	1.85237e-05	Bra006181,Bra008855,Bra030031,Bra010958
BraA03000592	10.2324	271.963	2.44179e-06	7.00366e-05	Bra006190,Bra008846,Bra023399
BraA03000610	108.436	2626.1	6.56083e-12	6.75852e-10	Bra008820,Bra006206
BraA03000620	4.73962	87.6843	1.02163e-09	6.75913e-08	Bra006213,Bra008805,Bra008804
BraA03000635	248.917	48.0847	0.000408712	0.00556755	Bra006226
BraA03000645	199.705	42.254	0.000391243	0.00539955	Bra006236,Bra023448,Bra008782
BraA03000648	3654.67	1686.52	0.00281589	0.0264661	Bra006239,Bra008776
BraA03000658	1668.65	457.252	0.00143365	0.0155479	Bra006248,Bra008766,Bra023455
BraA03000710	1009.74	65.8534	0.000176608	0.00277438	Bra006291,Bra023513
BraA03000772	2763.72	2210.27	0.00358898	0.0322643	Bra006339
BraA03000774	4533.62	1564.68	0.00360098	0.0323461	Bra006341,Bra008640
BraA03000793	48.5295	20.2168	0.00158591	0.0168426	Bra006354,Bra001063,Bra040599,Bra021411
BraA03000869	320.967	127.764	2.66534e-06	7.57769e-05	Bra006424
BraA03000874	4379.2	20666.4	7.2236e-09	3.84296e-07	Bra006429,Bra002116,Bra023645,Bra001090
BraA03000884	484.497	342.018	0.000447366	0.00599928	Bra006439,Bra023664,Bra002134
BraA03000885	377.387	220.57	0.00149082	0.0160648	Bra006440,Bra002135
BraA03000909	148.149	977.42	0.00160805	0.0170025	Bra006461,Bra023676
BraA03000917	961.432	226.65	7.29865e-07	2.44727e-05	Bra006467,Bra023688
BraA03000958	447.001	276.617	0.000217175	0.00328947	Bra006496,Bra023708
BraA03000959	1242.52	722.827	0.00100779	0.0117399	Bra006497,Bra002219,Bra022260,Bra022257
BraA03000960	904.831	74.5881	0.00129941	0.0144018	Bra006498,Bra002220,Bra023711
BraA03000961	119.235	9.56535	1.36402e-06	4.22771e-05	Bra006499,Bra002226
BraA03000975	189.629	105.105	5.64686e-06	0.000146006	Bra006512,Bra020053
BraA03000987	699.05	2239.55	0.00511721	0.0424188	Bra006522,Bra020067,Bra002265
BraA03000988	3.20784	128.239	8.53709e-10	5.80621e-08	Bra006523,Bra002268
BraA03000995	539.636	1895.11	4.4324e-06	0.000118633	Bra006530,Bra020079,Bra035562
BraA03001006	329.976	7160.44	6.54307e-08	2.86479e-06	Bra006543,Bra020088
BraA03001027	153.506	101.61	0.00104663	0.0121009	Bra006563,Bra020109
BraA03001066	988.95	546.442	2.79516e-05	0.000583303	Bra006597,Bra006598,Bra002373,Bra020159
BraA03001067	2.45205	68.052	0.00347107	0.0314151	Bra006599,Bra002377,Bra020162
BraA03001073	809.686	336.813	0.000245023	0.00365007	Bra006607
BraA03001093	67.1041	1131.93	8.67644e-05	0.00151851	Bra006624,Bra020188,Bra002408
BraA03001111	20619.3	1678.69	9.24715e-14	1.3059e-11	Bra006641,Bra002441
BraA03001114	80.9997	30.6157	0.000129936	0.0021464	Bra006644,Bra002442
BraA03001137	49.3692	24.5123	0.00177135	0.0183495	Bra006663,Bra006666,Bra002485
BraA03001161	34.8638	250.032	0.00342662	0.0310853	Bra006684,Bra002518
BraA03001180	167.324	529.891	0.000108825	0.00184073	Bra006699,Bra020297,Bra038268,Bra031594,Bra030704,Bra035673
BraA03001189	270.538	4938.75	6.54231e-11	5.62118e-09	Bra006716,Bra002563,Bra007257
BraA03001255	272.991	29.6388	0.00227956	0.0225266	Bra006778,Bra002665
BraA03001261	367.292	293.323	0.00582505	0.0466287	Bra006783,Bra002671
BraA03001272	327.405	252.379	0.00278726	0.0262475	Bra006794,Bra020408
BraA03001282	139.378	9.52126	1.384e-09	8.84032e-08	Bra006803
BraA03001283	372.072	27.5845	1.55429e-08	7.71899e-07	Bra006804,Bra002696
BraA03001288	767.531	95.6462	9.71343e-15	1.6473e-12	Bra002712,Bra006809
BraA03001291	544.798	1981.36	0.000739493	0.00912291	Bra006812,Bra021945
BraA03001307	1.05844	20.5496	0.00204022	0.0206339	Bra006827,Bra002740,Bra020452
BraA03001311	2.70198	164.011	0.00550586	0.0448083	Bra006830,Bra020459,Bra002747
BraA03001345	116.05	2458.77	2.2108e-09	1.33528e-07	Bra006864,Bra002801,Bra026452,Bra036953
BraA03001347	212.3	27.4308	5.36826e-05	0.0010155	Bra006866,Bra002806
BraA03001349	4529.05	637.243	2.88191e-23	1.55447e-20	Bra006868,Bra035625
BraA03001352	2118.09	30082.1	5.45405e-05	0.00102822	Bra028924,Bra028948,Bra028952,Bra035593,Bra035599
BraA03001354	280.729	17.9605	0.000676726	0.00845602	Bra028932,Bra021681,Bra023598,Bra035006
BraA03001370	537.507	4338.98	2.70379e-11	2.47652e-09	Bra028948,Bra028952,Bra028924,Bra035593,Bra035599
BraA03001373	57.1938	1080.2	0.000138044	0.00226015	Bra028952,Bra028948,Bra028924,Bra035593,Bra035599
BraA03001384	394.738	291.963	0.00254982	0.0245719	Bra028964,Bra035586
BraA03001396	751.148	257.64	0.000583874	0.00747867	Bra028970
BraA03001401	170.561	818.501	9.38079e-08	3.91734e-06	Bra028974,Bra002899
BraA03001425	101.92	1014.14	5.84504e-06	0.000150529	Bra028996,Bra002937,Bra002936,Bra035549,Bra028995,Bra028994,Bra035548
BraA03001435	92.9185	1354.32	0.000171776	0.00271735	Bra029005,Bra002955,Bra022745,Bra031393,Bra031772
BraA03001449	236.49	133.104	0.000512224	0.00672961	Bra029018,Bra002974,Bra029017,Bra022734,Bra002973,Bra022733
BraA03001471	10.6099	116.6	7.98049e-07	2.64898e-05	Bra003280,Bra014627,Bra007325
BraA03001480	229.357	5152.82	1.53751e-42	5.42824e-39	Bra029041,Bra003007,Bra022700,Bra003009,Bra019031
BraA03001542	491.838	87.8887	2.74997e-05	0.000575109	Bra029093,Bra022634,Bra003077,Bra003463
BraA03001554	187.818	1353.77	0.00459985	0.0389703	Bra029104,Bra003102,Bra024235,Bra026293
BraA03001566	0.47334	36.3301	6.54284e-05	0.0011997	Bra029117,Bra022588,Bra022591,Bra022590
BraA03001573	54.025	438.214	0.00554052	0.0450056	Bra029124,Bra037977,Bra014365,Bra030893,Bra008045,Bra016037
BraA03001585	666.341	274.578	0.000641404	0.00809804	Bra029137
BraA03001627	44.2001	1650.14	1.22574e-06	3.84514e-05	Bra029174
BraA03001635	381.606	196.974	0.00599681	0.0476945	Bra029183,Bra035727
BraA03001647	341.209	214.954	2.23871e-06	6.49309e-05	Bra029192,Bra035723
BraA03001653	56.061	195.964	0.0020149	0.0204363	Bra022749
BraA03001683	859.403	96.0348	2.53149e-06	7.25558e-05	Bra022776,Bra018342,Bra013553
BraA03001710	74.0825	2971.47	3.3969e-17	9.84493e-15	Bra022803,Bra018311,Bra021637,Bra021636,Bra022802
BraA03001711	1019.83	126.329	0.000773881	0.00944235	Bra022804,Bra021638
BraA03001720	2943.55	1743.06	1.34444e-05	0.000306233	Bra022812,Bra018295,Bra021663,Bra031535,Bra015521,Bra037729
BraA03001723	620.05	22810	7.34748e-24	4.32343e-21	Bra022815,Bra021673,Bra022816
BraA03001724	337.941	6714.09	1.66919e-10	1.32025e-08	Bra022816,Bra022815
BraA03001729	120.99	13875.7	3.41251e-05	0.00069097
BraA03001731	709.679	298.658	0.000340047	0.00478696	Bra022820,Bra021687,Bra007408,Bra003347
BraA03001747	65.5257	305.622	0.000206847	0.00315643	Bra022832,Bra018271,Bra021712
BraA03001752	510.425	87.4205	6.56949e-09	3.52393e-07	Bra022837,Bra021736,Bra018251
BraA03001755	178.029	1297.59	0.00251231	0.024307	Bra022839,Bra018248,Bra021733,Bra030634,Bra015468,Bra003378
BraA03001785	57.1843	39.5411	0.0027879	0.0262475	Bra022868,Bra005637
BraA03001787	693.076	4762.69	9.14511e-07	2.96213e-05	Bra022870,Bra021759,Bra021758
BraA03001803	122.178	410.293	0.00357156	0.0321346	Bra022884,Bra012265,Bra025596
BraA03001808	23.297	98.9507	0.000157661	0.00252864
BraA03001837	1164.52	935.109	0.00551024	0.0448346	Bra022917,Bra005539
BraA03001839	8.92361	47.6488	0.00389326	0.0342776	Bra022919,Bra021817,Bra005543
BraA03001848	5.23938	161.363	0.000386791	0.0053438	Bra022925
BraA03001860	84.5475	397.988	3.56703e-07	1.30688e-05	Bra022935,Bra005502
BraA03001873	26.7613	121.577	5.24437e-05	0.000993998	Bra022945,Bra021862
BraA03001884	38224.6	10730.7	7.3656e-07	2.46595e-05	Bra022955,Bra022957,Bra005469
BraA03001885	9.72601	0.319936	0.000536452	0.00697945	Bra022958,Bra022957,Bra005468,Bra011091,Bra010332,Bra010333
BraA03001897	582.497	212.833	0.00470186	0.0396787	Bra022970,Bra021900
BraA03001900	243.422	31.1957	1.74698e-07	6.84903e-06	Bra022973,Bra005434
BraA03001931	576.387	1.70108	0.00423153	0.0365434	Bra022999,Bra021945,Bra022997
BraA03001936	121.745	42.4114	1.84688e-05	0.000405456	Bra023003,Bra017331,Bra005361
BraA03001953	1852.08	1503.01	0.000159506	0.00255026	Bra023018,Bra005318,Bra031473
BraA03001960	33.0801	4.02125	5.74323e-05	0.00106822	Bra023025,Bra040093
BraA03001967	2024.57	1203.5	1.21469e-06	3.81354e-05	Bra023031,Bra017291
BraA03001975	8.40143	81.1442	0.00445212	0.0379672	Bra023040,Bra017282
BraA03001980	1497.8	6275.07	4.49279e-08	2.03834e-06	Bra017277,Bra023045,Bra005310
BraA03001992	35.9809	129.739	0.00391304	0.0343972	Bra023057
BraA03001995	283.874	116.225	0.000533069	0.0069494	Bra023061,Bra005282,Bra006949
BraA03002000	158.401	16.8067	0.00193166	0.0197468	Bra023066,Bra005268,Bra017240
BraA03002002	646.392	284.381	0.000580408	0.00743674	Bra023068,Bra017238,Bra006959
BraA03002016	39.7009	831.05	1.07993e-14	1.8156e-12	Bra023081,Bra005242,Bra005241,Bra005245,Bra023079,Bra005243,Bra017224,Bra005246,Bra017463,Bra023080
BraA03002021	277.683	5837.62	5.11092e-17	1.41777e-14	Bra023084,Bra017219,Bra021241,Bra000914,Bra005236
BraA03002036	251.99	2766.13	0.00500809	0.0417101	Bra023099,Bra017206
BraA03002053	46.6635	0.860931	0.00120678	0.0135727	Bra023115,Bra005202
BraA03002065	6.49134	137.76	1.52279e-10	1.21435e-08	Bra000007,Bra017177,Bra017174
BraA03002086	9.88303	123.813	0.00469067	0.0396015	Bra000027,Bra005151,Bra007035,Bra003161,Bra014854
BraA03002090	0.946681	191.389	1.08582e-08	5.53397e-07	Bra000031,Bra017146,Bra009361
BraA03002095	1559.85	461.18	2.5662e-05	0.000540754	Bra000037,Bra005141
BraA03002101	70.8919	568.927	1.31438e-05	0.000300089	Bra000044,Bra019074,Bra035244,Bra034037,Bra026409,Bra034041,Bra004101,Bra019073,Bra019092,Bra028402
BraA03002118	7701.26	1190.96	6.10108e-07	2.08943e-05	Bra000060,Bra017119,Bra005111,Bra000061
BraA03002122	101.186	63.6412	0.00044707	0.00599859	Bra000063
BraA03002142	245.749	909.842	0.000192295	0.00297055	Bra000085
BraA03002144	41.4497	8.404	0.00296425	0.0275934
BraA03002146	477.747	3824.81	7.74788e-13	9.22996e-11	Bra000089,Bra017104
BraA03002157	385.244	233.539	0.00623692	0.0490716	Bra000098
BraA03002161	5126.02	2638.61	0.00080239	0.0097234	Bra000102
BraA03002205	16.6207	128.898	0.000355516	0.00498621	Bra005025,Bra017059,Bra000142,Bra007170,Bra014739
BraA03002220	1625.37	732.4	4.16112e-10	3.04334e-08	Bra000156,Bra005000,Bra017044,Bra017045
BraA03002279	234.941	1109.76	0.000118402	0.00197774	Bra000207,Bra014684
BraA03002283	263.631	1706.38	0.00260716	0.0249696	Bra000211,Bra004591,Bra016964
BraA03002290	97.6725	781.029	3.99679e-09	2.26949e-07	Bra024742,Bra010995
BraA03002293	120.027	541.833	1.0121e-06	3.25112e-05	Bra000215,Bra004600,Bra014673,Bra016950,Bra037539,Bra022388,Bra014201
BraA03002311	9661.42	2019.41	8.79786e-20	3.28532e-17	Bra000227,Bra016934
BraA03002318	829.696	524.166	6.45711e-10	4.48601e-08	Bra000232,Bra004630
BraA03002344	871.151	18.6225	2.21839e-07	8.5132e-06	Bra000256,Bra004689,Bra007380,Bra003320
BraA03002350	274.382	9.70202	1.86674e-09	1.15257e-07	Bra000263,Bra000265
BraA03002351	103.125	0.84015	1.58902e-05	0.000354662	Bra000265,Bra000263
BraA03002353	5262.73	676.108	1.02226e-13	1.43323e-11	Bra000267,Bra004709,Bra007405
BraA03002359	641.488	480.258	0.00233084	0.0228934	Bra000274,Bra000273
BraA03002361	369.689	0.860931	1.68141e-06	5.0502e-05	Bra000276,Bra016854,Bra004712
BraA03002371	2308.42	728.648	0.00326919	0.0298665	Bra000285
BraA03002389	4.1942	76.2409	2.20811e-05	0.000474566	Bra000299,Bra035972,Bra019554,Bra034870,Bra037722,Bra003376,Bra007450,Bra000836
BraA03002397	2800.6	2177.34	0.000304078	0.00434909	Bra000305,Bra004763,Bra037715,Bra000306,Bra037714,Bra003381,Bra014535
BraA03002404	66.3744	1861.63	1.68679e-15	3.25911e-13	Bra000310
BraA03002406	225.359	23081	2.75169e-18	8.83179e-16	Bra000311,Bra022797,Bra037699
BraA03002411	30.1963	1377.37	1.457e-16	3.67429e-14	Bra000315,Bra004772,Bra004773,Bra000314
BraA03002440	52.5011	7.77452	0.00235906	0.023083	Bra004806,Bra000341,Bra037665
BraA03002441	102.663	51.4046	0.0035265	0.0317761	Bra000342,Bra004807
BraA03002450	59.3154	1.07034	0.00152271	0.0163224	Bra000350
BraA03002470	22.2771	260.19	0.00019971	0.0030668	Bra000366,Bra004878,Bra040333,Bra007539,Bra003415
BraA03002477	3.12249	44.0372	6.2334e-05	0.00114893	Bra000372,Bra040325,Bra003422
BraA03002482	5879.07	1536.54	1.59602e-10	1.26755e-08	Bra000376,Bra003310
BraA03002483	41215.3	2867.45	2.84499e-05	0.000591795	Bra000377
BraA03002502	25.0592	665.502	9.89639e-13	1.14727e-10	Bra000390,Bra000391,Bra004918,Bra004923
BraA03002503	438.029	2589.12	1.85646e-05	0.00040733	Bra000391,Bra000390,Bra004918,Bra004923
BraA03002509	25.2721	409.876	3.25823e-09	1.88579e-07	Bra000395,Bra004929
BraA03002533	481.281	10686.6	0.000400991	0.00548921	Bra000412,Bra033242
BraA03002536	199.222	156.033	0.00174562	0.0181653	Bra000415,Bra004556
BraA03002566	1.42002	149.495	0.000525954	0.00686817	Bra000441
BraA03002575	224.798	156.542	0.000184721	0.00287989	Bra000448,Bra004463
BraA03002582	3.52017	42.6599	5.4285e-05	0.0010239	Bra000453,Bra004456
BraA03002583	622.447	2515.12	2.84347e-05	0.000591794	Bra000454,Bra004455
BraA03002591	602.036	2685.34	0.00253642	0.0244974	Bra000460
BraA03002593	99.7058	921.257	0.000257391	0.0038018	Bra000461,Bra021441,Bra006755,Bra006756,Bra004431,Bra020858
BraA03002610	4.42729	55.804	1.45202e-05	0.000327281	Bra014001,Bra022129,Bra032749
BraA03002623	138.662	23.4864	0.00235474	0.0230581	Bra000486,Bra018678,Bra031596
BraA03002625	23.1419	174.336	0.000306499	0.00437457	Bra000488,Bra039902,Bra000489
BraA03002626	15.323	136.118	5.66323e-05	0.00105739	Bra000489,Bra003575,Bra000488
BraA03002630	198.745	111.016	0.00523828	0.0431552	Bra000493,Bra011946
BraA03002674	2138.5	1774.68	0.00549219	0.0447628	Bra000528,Bra023927,Bra015970,Bra008110
BraA03002675	535.36	282.814	0.00139591	0.0152426	Bra000529,Bra012038
BraA03002679	654.61	2983.42	9.04193e-07	2.9336e-05	Bra000534,Bra012042
BraA03002684	1045.25	4665.27	0.000457814	0.00612247	Bra000539
BraA03002698	10.5376	429.261	5.61498e-05	0.00105193	Bra000551,Bra007780
BraA03002700	1178.33	433.408	0.00185932	0.0191129	Bra000553,Bra034269
BraA03002705	23.5178	10.494	0.00389172	0.0342718	Bra000555
BraA03002709	2.47846	452.07	2.88524e-10	2.17154e-08	Bra000557
BraA03002715	13.3352	0	1.79736e-05	0.000396154	Bra000562,Bra037313
BraA03002716	14.1306	0	9.59476e-06	0.000230869	Bra000562,Bra037313
BraA03002725	706.747	105.377	0.00109338	0.0125444	Bra028266,Bra023930,Bra000569
BraA03002726	30.3704	122.526	0.0010914	0.0125253	Bra000570,Bra039234,Bra024038,Bra011228
BraA03002733	215.578	171.404	0.000839307	0.0101102	Bra000577
BraA03002753	268.379	194.349	0.000790588	0.00960377	Bra000594,Bra040496
BraA03002754	6581.57	4382.76	5.69399e-05	0.00106116	Bra000594,Bra040496,Bra019237,Bra013781
BraA03002760	574.051	330.902	0.000130893	0.00216037	Bra000601,Bra037947
BraA03002764	2132.88	838.801	5.11107e-07	1.78501e-05	Bra000605,Bra023811
BraA03002783	189.907	120.985	0.000128498	0.00212446	Bra000621
BraA03002797	364.303	119.541	0.00202972	0.020549	Bra000635
BraA03002799	32.3072	1.6803	0.000304111	0.00434909	Bra000637,Bra011784
BraA03002827	3052.9	837.897	0.002709	0.0256915	Bra000660
BraA03002848	724.505	486.686	0.00154455	0.0165018	Bra000683
BraA03002852	2.64915	25.4696	0.00108491	0.0124729	Bra000686,Bra036747
BraA03002864	447.246	285.333	5.37654e-07	1.86317e-05	Bra000698,Bra033201,Bra033200
BraA03002869	2.47846	472.798	1.83022e-09	1.13183e-07	Bra000703
BraA03002881	8.56907	1046.64	1.32502e-26	1.2252e-23	Bra000713
BraA03002902	17.2835	0	0.00271646	0.0257247	Bra000733
BraA03002904	2233.8	37548.2	1.77662e-10	1.39106e-08	Bra000734
BraA03002905	186.719	43.9525	0.000250587	0.0037201	Bra000734,Bra035251
BraA03002914	7.65491	55.3248	0.000719499	0.00892161	Bra000740,Bra035240,Bra006731
BraA03002917	379.281	1673.63	3.38684e-07	1.24674e-05	Bra000739,Bra013717,Bra019285,Bra010539,Bra035242
BraA03002919	448.306	200.429	5.49193e-05	0.00103486	Bra000742,Bra035228,Bra035230
BraA03002940	13.969	125.906	1.66855e-08	8.23379e-07	Bra000762,Bra029440
BraA03002955	166.667	7.38185	0.000999976	0.0116657	Bra000778,Bra000777
BraA03002967	162.815	491.051	0.000309974	0.00441767	Bra000788
BraA03002976	161.807	2690.86	3.14838e-16	7.41033e-14	Bra000796,Bra000797,Bra017551,Bra017552,Bra029499,Bra018493,Bra029470,Bra018496,Bra029500,Bra018492
BraA03002977	167.999	1834.01	7.61901e-10	5.22777e-08	Bra000797,Bra017551,Bra000796,Bra018492,Bra029499,Bra018493,Bra017552,Bra000798
BraA03002992	16.6974	939.366	1.52921e-16	3.83151e-14	Bra000806
BraA03002998	4143.82	186.878	1.88899e-09	1.16261e-07	Bra000813,Bra029551
BraA03003045	2406.2	8698.84	7.546e-06	0.000187736	Bra000854
BraA03003061	6944.18	2046.98	1.17311e-11	1.15339e-09	Bra000867,Bra018532,Bra036244
BraA03003074	974.478	23071.7	0.00506997	0.042108	Bra000876,Bra000875,Bra018543,Bra036260,Bra036259
BraA03003078	80.2168	3832.78	2.03669e-06	5.98766e-05	Bra000875,Bra000876,Bra036259,Bra036260,Bra018543,Bra033358
BraA03003079	1.58103	248.764	9.97776e-09	5.15974e-07	Bra000876,Bra000875,Bra036260,Bra018543,Bra036259,Bra033358
BraA03003082	11.1878	306.394	2.19003e-09	1.3248e-07	Bra000880,Bra018553,Bra000881,Bra000015,Bra005168
BraA03003085	8.07595	160.087	1.78673e-11	1.67607e-09	Bra000883,Bra018555
BraA03003101	170.223	56.6237	0.00215179	0.0215935	Bra000893,Bra036293
BraA03003132	1565.33	1069.38	0.00159167	0.0168706	Bra000915
BraA03003142	91.6989	25.7363	0.000268506	0.00392905	Bra000921,Bra036323
BraA03003158	297.262	178.505	0.000802439	0.0097234	Bra000932,Bra037407
BraA03003164	329.502	251.944	0.00539433	0.0441505	Bra000935,Bra000936,Bra037394,Bra037395
BraA03003167	5262.46	1113.11	4.92831e-09	2.7539e-07	Bra000938
BraA03003168	1504.93	978.737	1.83633e-05	0.000403597	Bra000940,Bra000939,Bra037389
BraA03003184	1211.77	367.546	0.00122453	0.0137524	Bra000953,Bra037364
BraA03003200	52.8528	203.824	0.00486908	0.0407997	Bra008520
BraA03003201	72.0364	618.837	1.32421e-06	4.11745e-05	Bra000969
BraA03003236	66.914	17.9681	0.00209409	0.0211018	Bra001000
BraA03003246	6882.02	2421.67	0.000214056	0.00324603	Bra001009,Bra039130
BraA03003260	571.985	319.737	0.000203319	0.00311237	Bra001021,Bra039145,Bra001022,Bra039146,Bra021482
BraA03003329	84.7662	850.298	0.00247974	0.0240758	Bra001078
BraA03003342	118.656	6992.12	7.55226e-10	5.20035e-08	Bra001090,Bra002116,Bra006429,Bra023645,Bra006589,Bra002349
BraA03003370	24.2701	203.218	2.56794e-06	7.33495e-05	Bra001112,Bra023774
BraA03003379	26.5572	2616.37	2.68012e-21	1.13136e-18	Bra001121
BraA03003380	129.428	19843.5	8.06526e-06	0.000198968	Bra001122
BraA03003381	8.23074	917.363	1.70103e-08	8.37187e-07	Bra001123
BraA03003397	1100.53	478.103	0.000893158	0.0106336	Bra001134,Bra039471,Bra040638
BraA03003400	944.251	201.345	9.3022e-08	3.89709e-06	Bra001137,Bra039463
BraA03003413	298.701	206.045	0.00143931	0.0155943	Bra001149,Bra040217,Bra039434
BraA03003414	264.947	181.364	1.67135e-06	5.02387e-05	Bra001150
BraA03003430	57.479	189.156	0.00196148	0.0199832	Bra001164,Bra040529
BraA03003441	3455.73	2.01063	1.71369e-22	8.3191e-20	Bra020801,Bra040246
BraA03003454	74.6756	1.6803	4.85176e-05	0.000931864	Bra001179,Bra020784,Bra040236
BraA03003458	255.202	59.1184	6.24152e-05	0.00114988	Bra020780,Bra040235,Bra002220,Bra023711
BraA03003459	1918.37	1133.25	7.05279e-06	0.000177398	Bra001182,Bra020779,Bra002218
BraA03003465	35.4782	3.38138	1.55935e-06	4.73485e-05	Bra001185,Bra020770,Bra020771,Bra002206
BraA03003476	11.9119	185.731	0.000124152	0.00206403	Bra020760,Bra001191,Bra001192,Bra023697
BraA03003479	196.503	584.188	0.00488897	0.0409375	Bra001195,Bra040225,Bra020756
BraA03003488	354.487	129.103	0.00142385	0.0154707	Bra001201,Bra029581
BraA03003508	179.966	106.287	0.000288297	0.00416683	Bra001211,Bra040284
BraA03003513	202.443	13.1042	5.50959e-07	1.90027e-05	Bra001215
BraA03003520	859.282	26.5803	0.000612229	0.00780326	Bra001223
BraA03003524	82.8747	20.0735	0.00175658	0.0182452	Bra001227
BraA03003557	668.525	288.4	9.05984e-12	9.04493e-10	Bra001258,Bra040015,Bra029658
BraA03003599	518.889	84.0155	5.52116e-05	0.00103986	Bra001291,Bra029811
BraA03003601	100.616	3.00161	5.7017e-06	0.000147033	Bra001293,Bra001294,Bra029806
BraA03003678	1366.7	708.169	1.09852e-05	0.000258558	Bra001359,Bra034110,Bra029836,Bra001360,Bra001362,Bra001363,Bra001358,Bra034113,Bra023739
BraA03003686	291.923	190.927	8.38418e-05	0.00147401	Bra001366,Bra029844,Bra001365,Bra034119
BraA03003690	583.82	2819.89	0.000256231	0.00378941	Bra001368,Bra034128,Bra009441
BraA03003703	1341.73	608.043	6.56559e-16	1.44876e-13	Bra001379,Bra034145,Bra029867
BraA03003708	6.91849	0	0.00437414	0.0374844	Bra001383,Bra034151
BraA03003743	148.423	54.2314	0.00349512	0.0315887	Bra001411,Bra041023,Bra034828
BraA03003746	900.737	415.863	0.000377038	0.0052321	Bra001414,Bra034825
BraA03003757	18.41	300.746	1.63066e-09	1.01651e-07	Bra001424,Bra034806,Bra038683
BraA03003778	545.004	320.921	0.000439399	0.00592312	Bra001447,Bra034763,Bra033403
BraA03003826	1021.76	19535.8	4.49249e-12	4.78e-10	Bra001488,Bra001490,Bra039368
BraA03003828	871.304	8630.22	3.64984e-15	6.5928e-13	Bra001490,Bra001488,Bra039368,Bra034706,Bra023893
BraA03003841	3151.85	2276.93	6.97227e-05	0.00126294	Bra001501,Bra034689,Bra030842,Bra034687,Bra035608
BraA03003842	909.518	319.206	6.74189e-15	1.17412e-12	Bra001502,Bra039387
BraA03003855	17.5744	264.304	3.69408e-06	0.000101173	Bra001516,Bra027410
BraA03003856	37.5879	4197.09	3.07579e-72	2.98628e-68	Bra001517,Bra015246,Bra001518
BraA03003874	508.44	1800.39	0.000506303	0.00667214	Bra001531,Bra037976,Bra027386
BraA03003884	5068.92	3338.86	0.000938948	0.0110937	Bra001539,Bra027363,Bra021539
BraA03003914	110.152	10.6606	0.000269922	0.00394531	Bra001567,Bra021579,Bra027307,Bra001566,Bra027302,Bra027306,Bra001568,Bra039671
BraA03003924	2101.5	7572.22	0.00115525	0.0130955	Bra001577,Bra027286,Bra033480
BraA03003927	86.2472	53.8095	0.00175092	0.0182107	Bra001580,Bra021587,Bra027283
BraA03003929	89.8485	478.418	2.74989e-09	1.62797e-07	Bra001583,Bra027280
BraA03003954	1596.77	274.81	6.79597e-14	9.95956e-12	Bra001600
BraA03003973	46.6794	1001.51	0.00272669	0.0257837	Bra001606,Bra027206
BraA03003974	539.327	131.957	6.02992e-09	3.28902e-07	Bra001607,Bra027205,Bra021138
BraA03003975	1641.16	680.359	0.00420875	0.0364196	Bra001608,Bra027204
BraA03004000	2466.21	19.5432	0.000521095	0.00682308	Bra001626,Bra027181,Bra021171,Bra024943
BraA03004018	12.6277	0	0.00028447	0.00411766	Bra001638,Bra021190
BraA03004028	1048.25	259.696	1.24367e-05	0.000286642	Bra001645,Bra033540
BraA03004052	274.567	156.094	0.00638329	0.0499097	Bra001663,Bra021248,Bra022216,Bra033630
BraA03004059	275.458	1829.78	0.00024634	0.00366406	Bra001671,Bra021258,Bra022225
BraA03004068	36.102	314.462	4.65477e-06	0.000123732	Bra001676,Bra021266,Bra022235,Bra001678,Bra022232,Bra022233,Bra031529,Bra029958
BraA03004074	202.382	3374.36	4.02687e-11	3.58687e-09	Bra001683,Bra022245
BraA03004089	717.927	45.6599	0.00283313	0.0265574	Bra001697,Bra022277
BraA03004092	98.9957	549.519	0.000366164	0.00510422	Bra001700,Bra022293
BraA03004093	17.0615	813.388	3.29834e-17	9.63115e-15	Bra001701,Bra022308,Bra021299
BraA03004094	2787.39	1946.52	0.000265194	0.00388791	Bra001704,Bra037586,Bra001703,Bra001702,Bra022312,Bra014783,Bra022317,Bra022314,Bra022311
BraA03004113	2.54403	252.806	2.77472e-19	9.79626e-17	Bra001720,Bra022352
BraA03004122	49.4965	1545.11	3.47372e-11	3.12281e-09	Bra001729,Bra022377
BraA03004138	1071.06	4749.51	1.69548e-06	5.08855e-05	Bra001738,Bra018811,Bra037536
BraA03004178	192.181	2295.85	1.13673e-05	0.0002661	Bra001769,Bra035833
BraA03004194	12.1345	122.801	6.52766e-06	0.0001658	Bra001781,Bra035800,Bra038257
BraA03004197	121.981	532.149	0.000118763	0.00198207	Bra001784,Bra035792,Bra038261
BraA03004204	632.221	411.741	1.01409e-05	0.00024206	Bra001792
BraA03004222	155.734	119.143	0.000513909	0.00674491	Bra001812,Bra023903,Bra027529
BraA03004223	145.784	84.2012	1.15524e-05	0.000269784	Bra001813
BraA03004226	437.091	4481.05	9.31151e-07	3.011e-05	Bra001816,Bra031256,Bra014291
BraA03004239	45.4743	12.3812	0.00366177	0.0327669	Bra001825,Bra031274,Bra023887
BraA03004259	15.5892	459.674	1.24271e-26	1.17712e-23	Bra001841,Bra031299,Bra023865
BraA03004260	2.17276	65.745	0.000944751	0.0111555	Bra001842,Bra023864,Bra031300
BraA03004278	579.729	3962.12	3.63694e-08	1.67357e-06	Bra001854,Bra000752,Bra000753,Bra014871,Bra022740
BraA03004292	379.267	5115.48	4.10274e-10	3.0063e-08	Bra001865,Bra031351
BraA03004294	138.407	781.847	0.00135338	0.0148517	Bra001867,Bra039952,Bra009990
BraA03004302	39.0111	2940.92	0.00307021	0.0283487	Bra001874,Bra040833,Bra023817
BraA03004312	4.06917	132.794	2.13779e-05	0.000462524	Bra001889,Bra001888,Bra033909,Bra023797
BraA03004313	67.5238	9316.39	7.25678e-64	5.63649e-60	Bra001891,Bra033901,Bra036882
BraA03004318	3278.77	1632.97	1.59822e-06	4.83398e-05	Bra001896,Bra023780
BraA03004319	860.9	3311.16	0.00172472	0.0180009	Bra001897,Bra033896
BraA03004320	225.044	44.4079	0.00197627	0.0201128	Bra001899,Bra023771,Bra033890,Bra039732
BraA03004329	35.3497	184.554	1.51169e-05	0.000339157	Bra001905,Bra014915
BraA03004343	33.9389	20751.2	9.03616e-15	1.55968e-12	Bra001921,Bra014984,Bra028345,Bra032750,Bra014002
BraA03004356	318.004	2435.33	3.17479e-06	8.88302e-05	Bra001934
BraA03004359	1243.51	314.4	9.70696e-05	0.00166658	Bra001937,Bra015025
BraA03004373	28.0731	203.814	8.72397e-06	0.000213622	Bra001949,Bra015042,Bra034880,Bra015111
BraA03004392	27.6085	3819.96	9.82938e-23	4.95758e-20
BraA03004406	266.342	837.86	0.00131067	0.0145018	Bra013229,Bra015104
BraA03004411	668.132	7117.58	3.37439e-15	6.12373e-13	Bra013224,Bra015116
BraA03004421	346.118	2989.36	2.35852e-05	0.000503274	Bra013214,Bra015131,Bra030999
BraA03004426	367.441	5098	1.3273e-08	6.64265e-07	Bra013209
BraA03004429	72.5813	925.667	1.34639e-11	1.29426e-09	Bra013205
BraA03004444	1.2687	21.5236	0.00543117	0.044397	Bra013190
BraA03004456	37491.5	1296.54	2.32344e-05	0.000496605	Bra013183,Bra039070,Bra025297,Bra033022,Bra030181,Bra030182,Bra032345
BraA03004460	18.5816	4.05242	0.00311546	0.0287187	Bra013178
BraA03004466	1106.57	6.27246	1.30568e-08	6.54289e-07	Bra013173
BraA03004467	2426.22	8784.43	5.14404e-06	0.000135074	Bra013172,Bra018503,Bra029509
BraA03004468	1070.52	4461.94	0.00247204	0.0240191	Bra019845,Bra011642,Bra015165
BraA03004475	61.4511	423.255	2.0475e-09	1.2483e-07	Bra013165
BraA03004479	506.722	155.706	0.00302349	0.028024	Bra013160,Bra013159
BraA03004480	342.216	99.7469	0.00231928	0.0228029	Bra013159,Bra013160
BraA03004504	281.262	26564.4	0.000397729	0.00545609	Bra013137,Bra013138
BraA03004505	1.65669	218.58	7.51126e-05	0.00134401	Bra013137,Bra013138
BraA03004522	2.06405	117096	3.5508e-120	1.37899e-115	Bra013123
BraA03004523	36.0002	226.514	1.57586e-06	4.7738e-05	Bra013122,Bra034582,Bra036978
BraA03004524	672.383	4678.97	2.21998e-15	4.20561e-13	Bra013121,Bra039817
BraA03004525	42.7006	2280.48	1.23436e-05	0.000285004	Bra013120,Bra039818
BraA03004547	1513.34	939.144	0.000397437	0.00545609	Bra013098,Bra015231
BraA03004552	18.8595	1.61133	0.000151896	0.0024457	Bra013092,Bra015245,Bra017617,Bra011483
BraA03004553	5929.43	463.994	9.19499e-15	1.57311e-12	Bra013091
BraA03004554	5468.43	465.092	6.8535e-15	1.18822e-12	Bra013091
BraA03004555	58.1657	21.7903	0.00131178	0.0145099	Bra013090
BraA03004556	384.332	167.364	2.63824e-07	9.92817e-06	Bra013089,Bra015247
BraA03004557	2395.04	392.632	1.8236e-15	3.47163e-13	Bra013088,Bra015252
BraA03004595	107.321	668.785	7.29207e-05	0.00131291	Bra013051,Bra001994
BraA03004597	30.4471	474.91	0.000216362	0.00327843	Bra013049,Bra001995,Bra002842
BraA03004606	0.47334	104.526	5.25539e-10	3.73123e-08	Bra013042,Bra002003
BraA03004615	152.58	1114.37	0.00137297	0.0150284	Bra013034,Bra037283,Bra002018
BraA03004626	516.458	225.28	0.0036381	0.0326078	Bra013026
BraA03004643	7414.91	4904.9	0.0015719	0.0167342	Bra013012
BraA03004660	41.6428	1805.68	1.48298e-06	4.54562e-05	Bra012999,Bra035953,Bra012998
BraA03004677	1047.91	4.24105	3.11682e-16	7.38079e-14	Bra012987
BraA03004702	78.4266	24.9091	5.39894e-05	0.00101936	Bra012977,Bra029325,Bra016168
BraA03004715	8.50615	81.2994	3.03935e-05	0.00062354	Bra012967,Bra035935
BraA03004719	1047.47	185.46	2.55041e-14	3.97782e-12	Bra012964,Bra035933
BraA03004723	4.98292	44.1282	0.000280505	0.00407121	Bra012960,Bra029313,Bra009246,Bra028685,Bra028435
BraA03004738	34.0728	815.192	8.69647e-07	2.84769e-05	Bra012949,Bra030910
BraA03004739	1.512	36.9725	7.04955e-05	0.00127516	Bra012948
BraA03004740	56.6654	725.002	1.11615e-09	7.27295e-08	Bra012948
BraA03004749	3054.91	247.435	4.43556e-10	3.21379e-08	Bra012939,Bra035919,Bra028690
BraA03004752	54.1331	4.06029	0.000727832	0.00901055	Bra012936,Bra029320
BraA03004772	2216.71	565.287	6.53818e-13	7.95978e-11	Bra012922,Bra029972,Bra036028
BraA03004783	289.631	82.4627	0.000157059	0.00252151	Bra012910,Bra029990,Bra036048
BraA03004787	201.653	4.04077	8.10503e-16	1.73904e-13	Bra012907,Bra036056,Bra012905,Bra012904,Bra036057
BraA03004797	674.403	3407.03	8.73041e-05	0.00152658	Bra012899
BraA03004799	1002.77	501.266	0.00170139	0.0177918	Bra012897,Bra012113,Bra036088
BraA03004823	26.8205	169.935	0.00467494	0.0395202	Bra012880,Bra036850
BraA03004855	26.7028	4.70142	0.000751374	0.00924014	Bra012854,Bra036810,Bra038897
BraA03004868	314.903	114.466	0.00159748	0.0169137	Bra012838,Bra006875,Bra000048,Bra005123
BraA03004874	190.457	72.9584	3.27986e-08	1.52364e-06	Bra012832
BraA03004883	111.03	452.576	0.000568322	0.00731081	Bra006895,Bra012823
BraA03004896	427.121	99.9575	0.00256328	0.0246649	Bra012812
BraA03004925	102.765	11.0428	0.000241114	0.00360566	Bra012788
BraA03004928	37.4885	503.075	0.000994904	0.011624	Bra012784,Bra039547
BraA03004933	311.734	13999.7	2.27043e-08	1.09806e-06	Bra012780,Bra033494,Bra038080,Bra038079
BraA03004944	66.8203	712.017	2.15327e-09	1.30459e-07	Bra012767
BraA03004967	940.56	700.224	0.000915934	0.0108548	Bra012750
BraA03004969	36.4151	568.302	2.58372e-08	1.23269e-06	Bra012748,Bra033523,Bra038048
BraA03004977	123.532	29.0566	0.000101478	0.00173307	Bra012743,Bra033527,Bra001643
BraA03004978	106.859	40.9979	0.00251739	0.0243365	Bra012742,Bra033533,Bra001644
BraA03004994	11.4122	0	6.15677e-05	0.00113594	Bra012728
BraA03004997	290.8	120.264	0.0017284	0.0180344	Bra012724,Bra038451,Bra040575
BraA03004998	671.013	255.304	0.00167624	0.0175846	Bra012724,Bra038451,Bra040575
BraA03005010	631.999	412.762	7.14671e-06	0.000179412	Bra012714,Bra038469
BraA03005011	298.465	116.542	0.00127351	0.0141754	Bra012713,Bra038470
BraA03005014	2310.12	1335.99	9.2986e-06	0.000225559	Bra012710,Bra040738,Bra038481
BraA03005024	239.667	813.083	0.00484289	0.0406203	Bra012703,Bra029004,Bra029247,Bra010119,Bra010118,Bra008363
BraA03005054	3421.63	34317	5.14359e-05	0.000978239	Bra012676,Bra026230
BraA03005062	619.401	2606.27	1.56662e-09	9.79728e-08	Bra012670,Bra024936,Bra026241
BraA03005069	164.095	46.7252	0.000690834	0.00861015	Bra012663,Bra026255
BraA03005082	52.7989	529.957	1.02286e-08	5.2526e-07	Bra012651,Bra040173,Bra022099
BraA03005093	485.803	336.543	0.000178896	0.00280372	Bra012645,Bra040178,Bra024989,Bra022073
BraA03005107	772.652	513.806	0.00175539	0.0182423	Bra012632,Bra013266,Bra021029,Bra017531,Bra025003,Bra007562
BraA03005134	125.751	84.6437	0.00124617	0.013939	Bra012612,Bra013293
BraA03005145	51.5215	23.8816	0.000221559	0.00334414	Bra012601,Bra013301
BraA03005166	21.8711	962.454	1.39057e-14	2.28831e-12	Bra012583,Bra013335
BraA03005182	1064.1	584.834	0.000405976	0.00554377	Bra012567,Bra013361
BraA03005196	325.146	2006.33	0.00576396	0.0462498	Bra012557,Bra020975,Bra013374
BraA03005208	165.543	893.181	1.35763e-05	0.000308694	Bra012543,Bra013398,Bra020961,Bra021958,Bra025086,Bra023189
BraA03005225	1297.6	6732.06	0.00181734	0.0187658	Bra012530
BraA03005232	29.4043	194.963	0.00108569	0.0124745	Bra012524
BraA03005248	251.969	70.7557	5.71535e-05	0.0010636	Bra012513
BraA03005252	3801.57	1004.47	1.53426e-08	7.63904e-07	Bra038811,Bra013450
BraA03005259	488.757	278.775	0.00106887	0.012336	Bra038804,Bra013460,Bra020924
BraA03005267	155.525	2525.33	0.00572326	0.0459897	Bra038799,Bra038798,Bra013476,Bra020915
BraA03005270	7.77677	88.3176	4.06444e-06	0.000110537	Bra038796,Bra013480,Bra020914
BraA03005280	116.34	61.5774	0.000585394	0.00749567	Bra038786,Bra013502,Bra020886
BraA03005281	85.0944	904.377	1.12155e-06	3.55853e-05	Bra038785,Bra020887
BraA03005287	7.82602	133.055	3.7445e-05	0.000747927	Bra038778,Bra038777,Bra033170
BraA03005320	820.505	131.081	2.59393e-08	1.23453e-06	Bra040997
BraA03005328	266.933	7638.98	8.27057e-09	4.33463e-07	Bra019406,Bra013579
BraA03005366	32.4996	239.27	0.00175584	0.0182423	Bra019374
BraA03005370	73.1901	570.836	0.00100492	0.0117199	Bra019370,Bra013628
BraA03005373	0.23667	460.569	1.25854e-18	4.2135e-16	Bra019369,Bra029934,Bra020841,Bra013630
BraA03005374	1.03203	1083.22	2.43582e-27	2.55669e-24	Bra019369,Bra029934,Bra020841,Bra013630
BraA03005405	35.1916	250.774	0.000124679	0.00206925	Bra019344,Bra013661
BraA03005448	19.7381	207.622	1.69566e-05	0.000375871	Bra019298,Bra020816,Bra013706
BraA03005452	436.248	7604.89	6.91981e-06	0.000174279	Bra019295,Bra035239,Bra013710
BraA03005485	10.6561	226.607	6.41166e-12	6.62243e-10	Bra019265,Bra013732
BraA03005500	405.401	23.6542	5.25562e-07	1.8322e-05	Bra019249,Bra013756
BraA03005503	7.51075	279.49	2.66867e-09	1.58714e-07	Bra019246,Bra013764,Bra010549
BraA03005512	1040.84	289.749	7.6411e-13	9.13076e-11	Bra019240,Bra013778
BraA03005525	100.855	316.772	0.000773895	0.00944235	Bra019228,Bra013802,Bra010490
BraA03005542	392.643	129.898	0.00237646	0.0232267	Bra019211,Bra013831
BraA03005555	23.9419	716.461	2.8883e-15	5.31612e-13	Bra019197,Bra013854,Bra010477,Bra019198
BraA03005563	94.8501	52.1538	0.00114366	0.0129907	Bra019192,Bra019190
BraA03005567	27.983	3907.88	0.00206159	0.0208066	Bra019189,Bra019191,Bra011911
BraA03005601	14.8796	204.458	5.44052e-06	0.000141804	Bra019162,Bra022770,Bra010463,Bra010461
BraA03005616	586.112	4963.89	1.41556e-08	7.06618e-07	Bra019147,Bra013906,Bra010453
BraA03005627	29.7126	137.978	1.20173e-05	0.000278476	Bra019139
BraA03005636	380.507	7.27635	6.85884e-05	0.00124588	Bra019134,Bra013939
BraA03005647	2.21538	48.9751	0.00111502	0.0127323	Bra019124,Bra010442,Bra019125,Bra019123
BraA03005660	8009.04	1623.54	0.00340634	0.0309359	Bra041014,Bra035627
BraA03005665	358.4	28.384	0.000479855	0.00638864	Bra019110,Bra026445
BraA03005666	352.453	209.393	2.97427e-09	1.73959e-07	Bra019109,Bra026444,Bra001540
BraA03005675	329.618	160.199	0.000634067	0.00802357	Bra019100,Bra026423,Bra026428
BraA03005691	26.3296	199.372	0.00159157	0.0168706	Bra019085,Bra010427,Bra026403
BraA03005699	2972.41	2356.22	0.00272451	0.0257723	Bra019078,Bra026387,Bra010418
BraA03005700	78.6486	18.6313	0.000575274	0.00739046	Bra019077,Bra010416
BraA03005702	162.287	2716.64	1.24247e-15	2.52632e-13	Bra019075,Bra002954,Bra019072
BraA03005703	52.8117	310.649	0.00292365	0.0272503	Bra019074,Bra000044,Bra019073,Bra026409,Bra035244,Bra034037,Bra019092,Bra034041,Bra004101
BraA03005707	1864.37	1385.48	3.83303e-05	0.00076182	Bra019069,Bra026377
BraA03005730	4825.57	72.8256	4.39e-06	0.000117661	Bra019049,Bra026349,Bra003004
BraA03005734	549.948	269.971	0.00625834	0.0491703	Bra019044,Bra026341
BraA03005738	1987.24	1503.73	5.83232e-05	0.00108272	Bra019040,Bra026335
BraA03005743	15.4224	240.357	0.00016887	0.00267902	Bra019036
BraA03005791	68.1322	12.2653	0.00471338	0.0397414	Bra024219,Bra026276,Bra036504
BraA03005800	3621.55	1379.53	0.000384922	0.00532177	Bra024209,Bra026262,Bra036492,Bra031136
BraA03005835	11.3492	191.889	1.12005e-06	3.55668e-05	Bra027782,Bra027664
BraA03005868	211.61	38.8364	1.17974e-12	1.35552e-10	Bra024157,Bra011087,Bra010334,Bra039022
BraA03005874	116.737	537.28	0.00012549	0.00208093	Bra024150
BraA03005880	291.089	199.769	3.23814e-05	0.000660138	Bra024143,Bra011118,Bra039010,Bra010325
BraA03005901	1.10769	45.322	4.88263e-06	0.000129082
BraA03005961	125.078	979.745	4.54706e-10	3.28844e-08	Bra024073,Bra032137
BraA03005988	1519.5	722.5	0.00337721	0.0307088	Bra024049,Bra032124
BraA03005994	807.363	552.281	0.000220295	0.00333023	Bra026677,Bra025986,Bra016608
BraA03005999	572.456	370.858	0.000564937	0.00728174	Bra024043,Bra010273,Bra011222
BraA03006012	75.0932	18.6757	3.41382e-06	9.44968e-05	Bra007727,Bra005842,Bra028770
BraA03006063	155.496	1255.13	2.66215e-08	1.2639e-06	Bra023998,Bra011282,Bra010231,Bra032084,Bra040396
BraA03006089	537.331	8886.96	1.71546e-05	0.000379828	Bra023983,Bra023982,Bra019123,Bra010220,Bra011299,Bra015240
BraA03006095	117.829	1722.39	1.2687e-09	8.18456e-08	Bra023978,Bra007819
BraA03006115	96.4241	2.34095	1.15444e-05	0.000269784	Bra023958,Bra011332
BraA03006121	710.813	355.71	0.00110528	0.0126473	Bra023953,Bra040075,Bra011338
BraA03006122	978.724	636.472	0.00364617	0.0326499	Bra023952,Bra011345,Bra005845
BraA03006138	510.102	337.547	0.00133678	0.0147027	Bra037050,Bra011361,Bra040088,Bra011381
BraA03006172	64.3673	8.44556	0.00590166	0.047102	Bra037017,Bra011425
BraA03006266	95.3357	923.303	0.00142308	0.0154707	Bra017624,Bra034600
BraA03006281	125.133	8149.93	1.43148e-07	5.70771e-06	Bra017637,Bra011506,Bra034616,Bra034615
BraA03006283	133.801	5271.54	7.92845e-22	3.62246e-19	Bra017639,Bra011510,Bra022425
BraA03006300	135.802	15.0965	0.000597917	0.0076409	Bra017661,Bra011542
BraA03006303	23.1988	261.549	1.79435e-07	7.02255e-06	Bra017664,Bra011545,Bra034639
BraA03006305	74.3798	268.66	0.00475837	0.0400772	Bra017666,Bra005310
BraA03006308	1202.67	696.073	0.000261198	0.00383948	Bra017669,Bra011551,Bra034643,Bra040409,Bra001127,Bra040119
BraA03006320	8.83521	219.735	7.62832e-11	6.51106e-09	Bra017680,Bra034656,Bra011563
BraA03006333	2344.66	31926.1	3.43063e-27	3.4162e-24	Bra017693,Bra011584,Bra034674,Bra012239,Bra025833,Bra012238,Bra025832,Bra016459
BraA03006344	0.946681	64.1457	0.00037493	0.00520772	Bra017701
BraA03006363	496.016	325.968	0.00467948	0.0395328	Bra017712,Bra011617
BraA03006366	12.2837	0	0.000162812	0.00259457	Bra017714
BraA03006367	136.457	23.1919	0.000424794	0.00575369	Bra017715
BraA03006382	359.704	2875.91	0.00152884	0.0163655	Bra017725,Bra010530,Bra010529,Bra011627,Bra017724
BraA03006397	5.13425	89.9116	0.00010657	0.00180574	Bra023940,Bra001796,Bra035767,Bra035766
BraA03006398	103.204	29.9953	0.000209883	0.00319397	Bra017732,Bra011643
BraA03006399	1571.61	677.982	0.000987361	0.0115626	Bra017733,Bra011645
BraA03006411	2571.91	657.68	3.60575e-13	4.57624e-11	Bra017744,Bra011656,Bra010502
BraA03006412	944.727	41.007	5.14421e-10	3.6792e-08	Bra017745
BraA03006472	805.204	122.784	2.85853e-05	0.000593974	Bra017795,Bra010581,Bra011720
BraA03006483	62.7799	501.29	4.96498e-06	0.000130992	Bra017803
BraA03006491	57.6568	2.56201	7.34961e-10	5.06979e-08	Bra017813,Bra010593,Bra011749,Bra032176
BraA03006495	14.9817	1.5008	0.00017637	0.00277438	Bra017817,Bra033057,Bra025351
BraA03006498	125.038	32.9075	0.0013384	0.0147122	Bra017823,Bra011767
BraA03006520	643.719	4727.43	0.00600231	0.0477186	Bra017841,Bra039940,Bra010605,Bra003276
BraA03006528	38.2197	6.40377	1.04045e-07	4.30777e-06	Bra017847,Bra039938
BraA03006553	24.4715	1092.94	4.14115e-09	2.33758e-07	Bra017872,Bra011822,Bra010645
BraA03006559	53.6892	265.31	0.000152444	0.00245249	Bra017879,Bra011833,Bra010657
BraA04000046	101.064	5.72233	6.31333e-08	2.78302e-06	Bra014380
BraA04000062	994.828	539.464	0.000159645	0.00255038	Bra014393,Bra007700,Bra003509
BraA04000072	5469.46	772.61	0.000999102	0.011659	Bra014401,Bra007683
BraA04000097	188.824	1466.38	6.90998e-05	0.001254	Bra014417,Bra007637,Bra004516,Bra039265
BraA04000128	83.561	1016.53	0.00149004	0.0160608	Bra014436,Bra007604
BraA04000146	2477.68	1424.96	0.00116734	0.0132018	Bra014456
BraA04000157	333.616	28.8418	3.08835e-05	0.000632257	Bra014468,Bra003428,Bra007565
BraA04000167	151.62	65.3398	0.0013013	0.0144186	Bra014478,Bra007550
BraA04000169	250.989	113.625	0.00274828	0.0259436	Bra014479,Bra000375,Bra003311
BraA04000186	22.3036	539.828	3.03842e-09	1.76912e-07	Bra014489,Bra003411
BraA04000187	122.412	3326.95	0.000112278	0.00189008	Bra014490,Bra014491,Bra003410,Bra003411
BraA04000189	139.724	2195.95	2.07084e-05	0.00044904	Bra014491,Bra014490,Bra003410,Bra003411,Bra003412
BraA04000202	563.934	177.693	0.00222129	0.0221252	Bra014504,Bra003405
BraA04000204	120.941	92.8238	0.0031925	0.0292967	Bra014506,Bra003403,Bra037642
BraA04000232	193.502	940.652	0.000763965	0.00935352	Bra014529,Bra004781,Bra037682
BraA04000246	90.1476	42.8913	1.05386e-05	0.000249197	Bra014539,Bra007454
BraA04000259	62.5276	1794.18	1.71094e-12	1.92041e-10	Bra014550,Bra007425
BraA04000272	1873.44	1447.68	3.59085e-05	0.000720321	Bra014559,Bra004725,Bra003349,Bra007411
BraA04000325	725.606	563.581	0.00182625	0.0188377	Bra014603,Bra003300,Bra007358,Bra004679
BraA04000341	536.54	6710.56	1.37185e-05	0.000311563	Bra014622,Bra004649,Bra007329
BraA04000356	123.226	15618.3	1.0103e-12	1.16774e-10	Bra014635,Bra015873,Bra014638,Bra014636,Bra014640,Bra014637
BraA04000357	282.562	41888.9	1.03574e-24	7.58942e-22	Bra014636,Bra015873,Bra014638,Bra014635,Bra014640,Bra014637
BraA04000374	14.8145	1.6803	0.00541776	0.0443142	Bra014652,Bra003263,Bra007293,Bra034344
BraA04000382	47.2118	215.156	0.000680148	0.00849363	Bra014661,Bra003257,Bra007285
BraA04000386	165.261	1307.94	5.61501e-05	0.00105193	Bra014665,Bra014666,Bra007279
BraA04000393	58.8533	3.51143	0.00554454	0.0450194	Bra014671,Bra003251,Bra007269,Bra000214,Bra006595,Bra019453
BraA04000397	67.0758	8332.5	1.14352e-06	3.61349e-05	Bra014674,Bra014675,Bra007265
BraA04000398	29.4193	2778.77	0.000272266	0.00397658	Bra014675,Bra014674,Bra007265
BraA04000401	3466.39	2000.99	0.000522451	0.00683622	Bra014678
BraA04000405	158.184	60.4979	0.006375	0.049865	Bra014682,Bra003245,Bra007258
BraA04000413	2.65925	288.669	7.83101e-06	0.000193834	Bra014688
BraA04000417	113.581	11471	6.54588e-05	0.0011997	Bra014692,Bra003239,Bra007243
BraA04000428	144.899	2506.8	1.40081e-06	4.3279e-05	Bra014702,Bra007230,Bra003234
BraA04000440	11.7608	180.994	8.43658e-05	0.00148121	Bra014712,Bra007208
BraA04000462	3822.4	1540.93	0.000167165	0.00265739	Bra014732,Bra007179,Bra005012,Bra017051,Bra000150
BraA04000484	1843.02	1043.82	2.33266e-08	1.1246e-06	Bra014751,Bra003210,Bra007157,Bra002579,Bra020324
BraA04000489	926.732	741.707	0.00566851	0.0457256	Bra014756,Bra000136,Bra005036
BraA04000519	31.6605	5.10072	0.00142914	0.0155136	Bra014776,Bra005048,Bra005051,Bra005049,Bra008817,Bra007006,Bra035353
BraA04000558	78.2389	12.8466	0.000166848	0.00265453	Bra003187
BraA04000570	82.6936	36.736	1.15916e-05	0.000270373	Bra014824,Bra007062
BraA04000592	34.1617	1472.45	3.02334e-06	8.50214e-05	Bra014842,Bra014843,Bra003167,Bra007040
BraA04000593	7.60872	384.864	1.94058e-13	2.51215e-11	Bra014843,Bra014842,Bra003167,Bra007040
BraA04000599	74.8807	22.286	0.00140957	0.0153511	Bra014852,Bra003163,Bra007038
BraA04000602	22.2518	292.199	4.7379e-08	2.14204e-06	Bra014854,Bra003161,Bra007035,Bra000027
BraA04000608	99.4899	368.222	0.00599414	0.047683	Bra014857
BraA04000610	68.4176	1061.34	1.6213e-13	2.14166e-11	Bra014860
BraA04000627	1509.9	529.586	0.00357207	0.0321346	Bra039808,Bra007016
BraA04000666	5.21296	294.813	1.27963e-11	1.23621e-09	Bra019650
BraA04000673	1937.98	441.892	6.96973e-16	1.52065e-13	Bra019645,Bra006949,Bra028533,Bra005282,Bra023061
BraA04000683	358.931	2310.17	2.7248e-06	7.73539e-05	Bra019639,Bra028543,Bra006960
BraA04000732	605.232	4828.45	0.00304004	0.0281236	Bra033431,Bra012805,Bra006922,Bra033432
BraA04000763	180.595	108.072	0.000263992	0.00387175	Bra033458,Bra012820,Bra006898
BraA04000777	1.80455	32.2493	0.000356659	0.00499682	Bra033468,Bra012828
BraA04000778	5.44963	111.639	2.4299e-09	1.45405e-07	Bra033468
BraA04000783	177.834	29.2736	0.000387782	0.00535558	Bra033473
BraA04000792	6348.32	2314.48	7.3035e-07	2.44727e-05	Bra033478
BraA04000794	330.587	11797.6	2.26769e-24	1.52182e-21	Bra033480,Bra027286,Bra001577
BraA04000841	4287.78	757.41	0.000282467	0.00409324	Bra032775
BraA04000872	1653.96	11535.3	3.32724e-18	1.05054e-15	Bra032750,Bra014002,Bra014984,Bra001921,Bra028345
BraA04000874	414.182	7514.18	1.38793e-18	4.60696e-16	Bra032749,Bra014001,Bra022129
BraA04000885	13.9031	0.84015	0.00385302	0.0340158	Bra032736
BraA04000888	634.053	458.489	2.62234e-05	0.00055109	Bra032733
BraA04000918	661.949	3539.42	2.0986e-14	3.35395e-12	Bra032708,Bra040341
BraA04000953	1882.02	11199	1.15882e-06	3.65291e-05	Bra032681
BraA04000974	15.8493	120.336	8.96335e-08	3.7755e-06	Bra040756
BraA04000996	218.805	2995.07	2.50277e-09	1.49535e-07	Bra035398
BraA04001051	31.3794	192.202	8.39859e-07	2.7667e-05	Bra035355
BraA04001100	1358.19	5102.78	0.0023737	0.0232087	Bra028124
BraA04001118	113.212	650.767	0.000442951	0.00595777	Bra028141
BraA04001157	524.891	44.6226	5.74863e-13	7.08742e-11	Bra028166
BraA04001183	32.3427	405.232	2.62144e-05	0.00055109	Bra028191,Bra028413,Bra025430
BraA04001211	215.933	1574.49	0.00032884	0.00465579	Bra028219,Bra028425,Bra006873,Bra028220,Bra025488,Bra009888
BraA04001213	386.296	1992.55	1.37734e-09	8.81226e-08	Bra028221
BraA04001222	4.76603	0	0.00223982	0.022264	Bra028229
BraA04001272	2617.89	1785.04	1.29015e-05	0.000295253	Bra025664
BraA04001277	1251.71	657.004	0.0020977	0.0211327	Bra025660
BraA04001283	41.271	278.293	0.0029967	0.027842	Bra025654,Bra028438,Bra030349
BraA04001328	15.3177	1.58016	0.00519397	0.0428994	Bra025519,Bra028488,Bra025232,Bra034909,Bra032959
BraA04001348	10.8993	62.8741	0.00347415	0.0314284	Bra025508
BraA04001380	95.0119	3044.73	7.12946e-05	0.00128721	Bra025481
BraA04001426	70.848	6.81345	8.07909e-13	9.53676e-11	Bra025453
BraA04001475	17.0297	700.534	5.20603e-09	2.87598e-07	Bra030349,Bra025654,Bra028438,Bra025371,Bra033077
BraA04001491	37.7872	420.595	0.00282348	0.0264989	Bra030331,Bra025554
BraA04001545	114.594	1010.55	1.10778e-10	9.15358e-09	Bra030291,Bra033604,Bra026500
BraA04001573	254.258	966.369	2.24198e-06	6.49772e-05	Bra030270,Bra011857
BraA04001580	5.45932	34.6618	0.00129241	0.0143471	Bra030263
BraA04001581	3879.05	2120.39	0.000285077	0.0041249	Bra030262,Bra031233
BraA04001598	306.037	2326.1	2.40729e-06	6.92003e-05	Bra030253,Bra038538,Bra011830
BraA04001617	119.847	2561.21	7.20636e-05	0.00129868	Bra036490,Bra036703
BraA04001628	23.1869	0	1.21063e-05	0.000280191	Bra030236
BraA04001629	179.504	5.5507	0.000398471	0.00546242	Bra030234,Bra038521
BraA04001634	100.854	1127.23	4.51871e-05	0.000875692	Bra030231,Bra038517,Bra013815
BraA04001669	311.584	945.16	0.000334958	0.00473033	Bra030198,Bra011783
BraA04001680	381.382	3746.72	0.00570583	0.0458735	Bra032188
BraA04001697	4.23018	61.4949	0.00266442	0.0253803	Bra032176,Bra017813
BraA04001706	242.325	120.867	1.59358e-07	6.30227e-06	Bra032169
BraA04001722	18.7429	703.7	0.00286682	0.0268204	Bra032157,Bra000630,Bra000631,Bra032158,Bra011722
BraA04001734	1084.77	772.762	7.24653e-07	2.43238e-05	Bra032145,Bra034212
BraA04001736	30.9206	458.523	0.000242782	0.00362502	Bra032143,Bra018444,Bra032141,Bra032140
BraA04001742	531.909	1937.84	4.21643e-07	1.51476e-05	Bra032136
BraA04001754	0.71001	71.9102	3.13192e-07	1.1606e-05	Bra032125,Bra032128,Bra041056,Bra013136,Bra041057
BraA04001784	181.859	3422.44	2.90822e-13	3.72751e-11	Bra032109,Bra011239,Bra023178,Bra008418,Bra027943,Bra033141
BraA04001812	781.489	167.161	2.06017e-06	6.04295e-05	Bra032085
BraA04001836	299.473	179.33	0.00484364	0.0406203	Bra032062,Bra007833,Bra011295
BraA04001857	284.85	112.391	0.00328864	0.0299948	Bra032042
BraA04001893	46.984	425.784	0.00608006	0.0481526	Bra034264
BraA04001898	140.163	90.9136	0.00287572	0.0268659	Bra034269,Bra000553
BraA04001907	717.744	440.246	6.38194e-08	2.8069e-06	Bra034276,Bra011388
BraA04001912	150.177	638.798	8.78873e-06	0.000215072	Bra034281,Bra000889
BraA04001914	1572.34	851.243	9.43473e-09	4.90505e-07	Bra034284,Bra007774
BraA04001950	117.543	618.278	1.09222e-10	9.04426e-09	Bra034309
BraA04001955	720.362	3139.53	0.0031991	0.0293227	Bra034314
BraA04001958	224.995	732.392	0.000102598	0.00174848	Bra034317,Bra012037,Bra007269,Bra019453
BraA04002015	1090.5	261.263	2.79446e-06	7.92158e-05	Bra034374,Bra030716,Bra018643,Bra031616
BraA04002024	98.5867	315.22	0.00168537	0.0176566	Bra034385,Bra011981
BraA04002029	249.525	131.534	4.41905e-06	0.000118357	Bra034390,Bra011976
BraA04002040	27.3437	135.156	0.00170605	0.01783	Bra034399,Bra011962
BraA04002041	368.917	9730.02	9.0115e-06	0.000219969	Bra004261,Bra033977
BraA04002042	186.769	1524.45	0.000193974	0.00299055	Bra034399,Bra011962
BraA04002104	967.923	341.57	4.72182e-08	2.13726e-06	Bra035659,Bra040929,Bra000478,Bra031585,Bra015592
BraA04002149	62.3769	462.963	0.000306434	0.00437457	Bra039980
BraA04002174	155.142	2050.8	0.00037712	0.0052321	Bra022772,Bra018346
BraA04002192	294.661	133.201	0.000290047	0.00418902	Bra021619,Bra018329,Bra022783
BraA04002213	316.233	2962.16	3.35736e-05	0.000681226	Bra021637,Bra018311,Bra022803,Bra021636,Bra022802
BraA04002248	404.64	17776.5	5.2005e-40	1.55359e-36	Bra021673,Bra022815
BraA04002255	1077.85	578.335	1.00689e-07	4.17772e-06	Bra021678,Bra021679
BraA04002257	2.22864	491.322	1.23859e-13	1.6905e-11	Bra021681,Bra023598,Bra028932,Bra035006
BraA04002261	133.174	16.3621	0.000205468	0.00314155	Bra021687,Bra022820,Bra007408,Bra003347
BraA04002319	1054.19	5151.87	4.22305e-05	0.000824982	Bra021734,Bra018249,Bra022838
BraA04002339	213.126	1477.39	1.53472e-05	0.000343728	Bra021758,Bra021759,Bra022870
BraA04002345	69.6249	1057.92	0.000326792	0.00463018	Bra021763,Bra022874,Bra005627
BraA04002352	5.20674	497.171	0.00247104	0.0240153	Bra001490,Bra005010,Bra001488,Bra039368,Bra008282,Bra026668
BraA04002377	243.406	6765.11	2.1415e-07	8.24254e-06	Bra021797,Bra021796,Bra021798
BraA04002385	112.623	33.9605	0.00547798	0.0446939	Bra021801,Bra005607
BraA04002408	14.5567	641.478	4.2183e-11	3.7317e-09	Bra021819,Bra005540
BraA04002418	647.872	3597.63	0.00551732	0.0448828	Bra021831
BraA04002468	1181.37	751.082	0.000756974	0.00929429	Bra021870,Bra005481
BraA04002472	1542.92	12020.1	3.4111e-11	3.07363e-09	Bra021874
BraA04002479	3214.14	982.462	0.00259584	0.0248796	Bra021879
BraA04002482	49.6116	197.678	0.00185995	0.0191143	Bra021882,Bra005467
BraA04002483	276.518	29.2125	0.00541768	0.0443142	Bra021883,Bra022958
BraA04002486	24.3897	313.671	0.00263616	0.0251577	Bra021887
BraA04002510	143736	16636	0.00525191	0.0432234	Bra030181,Bra030182,Bra010807,Bra022976,Bra005425,Bra005423,Bra021909,Bra005424,Bra032345,Bra039070
BraA04002515	27.2624	1.6803	0.00450582	0.038299	Bra021916,Bra005420
BraA04002527	844.9	54.859	2.26111e-19	8.05618e-17	Bra021929,Bra005394,Bra022990,Bra030277
BraA04002537	0.946681	78.7859	1.33971e-05	0.000305692	Bra021939,Bra005381
BraA04002538	160.97	688.738	8.32544e-07	2.74704e-05	Bra021940,Bra023151
BraA04002592	1011.83	596.146	0.0014916	0.0160688	Bra017291,Bra023031
BraA04002596	3.70759	53.3002	0.00179183	0.0185468	Bra017287,Bra023033,Bra014262
BraA04002627	7.33994	341.028	9.06402e-07	2.93832e-05	Bra017254,Bra017255,Bra023055
BraA04002640	699.92	7112.39	7.54322e-05	0.00134689	Bra017241,Bra005269,Bra023065
BraA04002652	938.164	3961.09	2.37283e-06	6.83615e-05	Bra023072,Bra017231,Bra005261,Bra024064,Bra015942
BraA04002655	46.278	1405.14	0.000620516	0.00788559	Bra017227
BraA04002657	135.874	948.544	2.11416e-05	0.000457922	Bra005245,Bra005241,Bra023081,Bra005243,Bra005242,Bra023079,Bra017224,Bra005246,Bra017463,Bra023080
BraA04002667	21.6824	190.152	0.000177789	0.00278861	Bra017219,Bra023084,Bra005236,Bra021241,Bra001661,Bra041036,Bra000914,Bra036311
BraA04002675	165.48	6571.63	1.1544e-09	7.50959e-08	Bra017210,Bra003126,Bra006985,Bra039777,Bra005221
BraA04002680	1.8538	52.7756	5.35215e-06	0.000139876	Bra017206,Bra023099
BraA04002681	450.582	303.542	0.000166764	0.00265429	Bra017205,Bra023101
BraA04002685	1085.36	182.386	1.14757e-07	4.71608e-06	Bra017201,Bra023108,Bra005212,Bra003136,Bra021221
BraA04002719	449.633	140.537	0.00266893	0.0254107	Bra017166,Bra000010,Bra014865,Bra007025,Bra017165,Bra005178,Bra018210,Bra033819,Bra020319,Bra005175
BraA04002720	2388.23	915.995	0.0054323	0.044397	Bra017165,Bra005175
BraA04002722	402.049	17.9461	5.31037e-06	0.000138971	Bra017163,Bra005172
BraA04002738	133.022	504.734	0.00024263	0.00362415	Bra017151,Bra000026,Bra007181
BraA04002806	18.1371	4837.92	6.18091e-27	6.00105e-24	Bra017093,Bra005070,Bra017275,Bra000107,Bra005069,Bra014798,Bra005071
BraA04002840	936.286	451.715	6.66521e-05	0.00121583	Bra017063
BraA04002841	9205.78	4181.06	1.04363e-06	3.33583e-05	Bra017062
BraA04002847	3.52017	86.0494	6.56374e-09	3.52393e-07	Bra017057,Bra005021,Bra007175
BraA04002848	209.073	111.679	0.000747157	0.00919119
BraA04002859	332.642	106.94	2.18497e-05	0.000470375	Bra017048,Bra005008,Bra007182
BraA04002870	5804.18	2841.54	0.00254562	0.0245436	Bra017040,Bra000158,Bra004994
BraA04002872	775.963	457.433	0.000392496	0.0054053	Bra017039,Bra004993,Bra000163,Bra008989
BraA04002905	1059.03	95.929	7.09927e-08	3.0793e-06	Bra017011
BraA04002946	531.283	5693.23	0.00549926	0.0448016	Bra016974,Bra000203
BraA04002971	83.5926	584.55	0.000251832	0.00373716	Bra016952
BraA04002975	476.628	2880.58	8.8632e-07	2.89253e-05	Bra016948,Bra000220
BraA04002978	584.527	2928.76	0.000319212	0.00452772	Bra016945
BraA04002987	1437.42	9314.67	0.00239871	0.0233944	Bra016936,Bra004620,Bra029821
BraA04002991	234.849	110.247	0.000695914	0.00867068	Bra016932
BraA04003016	1220.46	3718.23	5.63847e-05	0.0010548	Bra016903,Bra000243
BraA04003019	245.27	1595.4	0.00220803	0.0220152	Bra016900,Bra004660,Bra000245
BraA04003022	22.8662	5.92135	0.00128126	0.0142536	Bra016898,Bra000249,Bra014589,Bra003315
BraA04003027	193.288	118.013	0.00306649	0.0283327	Bra016893
BraA04003034	2833.16	1862.95	0.00110606	0.0126524	Bra016886,Bra004678
BraA04003047	41.8814	21.027	0.00404434	0.0353275	Bra030470
BraA04003048	2307.47	1229.68	1.95538e-07	7.59392e-06	Bra030472
BraA04003064	551.931	7.34406	6.35407e-06	0.00016192	Bra016854,Bra000276,Bra004712
BraA04003065	812.483	35.763	0.00306707	0.0283327	Bra016855,Bra004715
BraA04003076	902.67	10977.9	1.5348e-06	4.68965e-05	Bra016866,Bra004710,Bra030945,Bra001575
BraA04003093	11.3005	569.559	5.53399e-10	3.8864e-08	Bra037743,Bra000282,Bra004736
BraA04003095	64.2077	735.309	0.00324882	0.0296943	Bra037741,Bra004737,Bra000284,Bra003362
BraA04003103	18.2588	336.104	4.16207e-08	1.89716e-06	Bra037732,Bra004748,Bra000291
BraA04003104	165.965	1583.94	8.10484e-11	6.87248e-09	Bra037731,Bra004749,Bra000292,Bra015238,Bra007440,Bra000517
BraA04003113	403.506	1667.45	0.000473462	0.00631578	Bra019554,Bra034870,Bra037722,Bra035972,Bra000299
BraA04003117	12.3814	130.798	3.88413e-10	2.87322e-08	Bra037718,Bra003101,Bra004757,Bra000301,Bra006931
BraA04003120	2842.51	1298.58	3.9102e-05	0.000775174	Bra037715,Bra004763,Bra000305
BraA04003130	1045.5	449.208	0.0021904	0.0218797	Bra037701
BraA04003132	12.7785	151.851	8.28333e-05	0.00145826	Bra037700,Bra028403,Bra018925
BraA04003164	73.8754	719.354	8.72218e-07	2.8513e-05	Bra037671,Bra000338
BraA04003172	594.979	293.761	0.00513642	0.0425326	Bra037665,Bra004806,Bra024895,Bra017461,Bra000341
BraA04003178	6.83009	65.1467	0.00480972	0.0403875	Bra037660,Bra000348
BraA04003187	442.966	5764.89	0.000282037	0.00408854	Bra037651,Bra004835,Bra039970,Bra027873,Bra004836,Bra019555,Bra007508,Bra003401,Bra004834,Bra007509
BraA04003202	81.9712	5.12402	1.29499e-05	0.000296185	Bra037638,Bra004863,Bra000361
BraA04003204	221.736	89.7548	1.07928e-09	7.0564e-08	Bra037635,Bra000363
BraA04003209	12.2666	119.738	2.2557e-09	1.35608e-07	Bra040337
BraA04003210	381.757	193.085	5.0695e-05	0.000966041	Bra040336,Bra014495
BraA04003215	6.22826	1297.94	4.22352e-14	6.35755e-12	Bra040324,Bra000373
BraA04003220	339.245	1130.99	0.000499105	0.00660193	Bra040319,Bra000384,Bra004899
BraA04003224	61.8699	19.3921	0.00362232	0.0325113	Bra040313,Bra004907
BraA04003241	194.03	116.339	0.005343	0.0438042	Bra039322
BraA04003254	1191.01	925.502	4.97641e-05	0.000950167	Bra039311,Bra004940
BraA04003256	529.187	44.811	0.00374032	0.033301	Bra039309,Bra003446
BraA04003269	77.1411	39.8727	0.00133346	0.0146795	Bra014213,Bra018807
BraA04003273	162.211	2551.29	7.88473e-06	0.000195039	Bra039293,Bra004958
BraA04003277	183.256	102.549	0.000315237	0.00448117	Bra039289,Bra000413,Bra004566
BraA04003282	184.188	788.264	4.22023e-07	1.51476e-05	Bra039284,Bra000421,Bra004543
BraA04003295	21.8113	136.414	0.000506645	0.00667437	Bra039272,Bra004525,Bra000429,Bra014418,Bra007632,Bra035696
BraA04003299	8.87436	2018.69	3.61479e-50	2.00548e-46	Bra039268,Bra004518
BraA04003310	11.1553	547.33	7.11581e-14	1.03502e-11	Bra040484,Bra004507
BraA04003326	647.495	188.43	9.668e-05	0.00166191	Bra021442,Bra004430
BraA05000100	295.93	118.944	0.000450771	0.00603868	Bra004436
BraA05000113	158.004	625.317	0.00273197	0.0258273	Bra004449,Bra004160
BraA05000119	111.779	561.501	0.000420604	0.00570431	Bra004452,Bra021400
BraA05000134	46.8697	197.272	0.000976103	0.0114629	Bra004461
BraA05000147	102.68	1001.56	0.00413779	0.0359577	Bra004473,Bra021389
BraA05000148	6.62676	986.977	0.00120436	0.0135594	Bra004474,Bra021388,Bra027922
BraA05000162	156.229	108.088	0.000406886	0.00555083	Bra004482,Bra004481,Bra000438,Bra040474
BraA05000164	87.6697	10694	1.86461e-11	1.74492e-09	Bra004484,Bra040475,Bra003490
BraA05000170	853.016	4454.14	0.00231418	0.0227817	Bra004491,Bra004492,Bra007988
BraA05000171	172.247	1028.11	0.00150022	0.0161482	Bra004491,Bra004492
BraA05000177	197.32	730.104	0.00211766	0.0213061	Bra004496
BraA05000186	22.3594	0	7.53243e-05	0.00134655	Bra004505,Bra040483
BraA05000188	32.1653	567.167	8.65514e-09	4.53007e-07	Bra004507,Bra040484,Bra036517
BraA05000189	88.65	18.2802	0.000561102	0.00724674	Bra004508,Bra040485
BraA05000201	1.00256	1398.12	9.20336e-29	1.05124e-25	Bra004518,Bra039268
BraA05000206	7.93789	97.2342	0.00269064	0.0255799	Bra004524,Bra039271,Bra000430
BraA05000209	9.55796	54.4245	0.00102738	0.0119139	Bra004525,Bra000429,Bra039272,Bra007632,Bra014418,Bra010548,Bra035696
BraA05000212	1813.47	241.714	4.31335e-10	3.13696e-08	Bra004527,Bra039276,Bra039275
BraA05000221	1192.27	6339.71	0.00263476	0.0251533	Bra004537
BraA05000226	407.727	1497.94	0.00310017	0.0285981	Bra004543,Bra000421,Bra039284
BraA05000228	62.2985	203.693	0.00159404	0.0168865	Bra004545
BraA05000229	1043.1	4002.81	5.51278e-10	3.88336e-08	Bra004545,Bra000420
BraA05000234	78.5485	1468.63	7.5041e-30	1.00493e-26	Bra004550
BraA05000237	47.9737	237.012	0.000625561	0.00793412	Bra004553
BraA05000238	448.064	3112.89	4.88075e-06	0.000129082	Bra004553
BraA05000239	189.014	133.261	0.00239479	0.0233686	Bra004554,Bra039285,Bra011817
BraA05000248	15.8915	85.0414	0.00629902	0.0494199	Bra004563,Bra039287
BraA05000249	5.61422	219.817	1.39882e-08	6.9916e-07	Bra004564
BraA05000256	15.9346	3.59079	0.00284836	0.0266873	Bra004571,Bra000187,Bra016993
BraA05000267	280.11	113.886	4.15698e-05	0.000814945	Bra004582,Bra016980,Bra000195
BraA05000268	111.025	37.641	2.42627e-06	6.96944e-05	Bra004582,Bra016980,Bra000195
BraA05000283	197.239	684.674	0.00118825	0.0134108	Bra004596
BraA05000288	1235.2	455.135	4.76712e-07	1.68459e-05	Bra004601,Bra007268
BraA05000328	32.6997	3.7221	0.000403797	0.00551984	Bra004645
BraA05000330	108.835	70.9881	0.000993047	0.0116058	Bra004647
BraA05000342	8.80175	69.583	0.00125291	0.0139856	Bra004657,Bra007335
BraA05000368	931.581	422.612	1.53515e-11	1.45413e-09	Bra004678,Bra016886
BraA05000379	695.441	192.939	0.00489661	0.0409816	Bra004689,Bra000256,Bra003320
BraA05000397	750.861	292.892	0.0010094	0.0117509	Bra004709,Bra000267,Bra007405
BraA05000402	283.137	0.860931	3.2785e-06	9.13371e-05	Bra004712,Bra000276,Bra016854
BraA05000420	1206.92	563.945	0.000132535	0.00218376	Bra000277,Bra004727,Bra006490,Bra002201,Bra016864
BraA05000430	8.6482	534.19	1.39431e-05	0.000315898	Bra004736,Bra000282,Bra037743
BraA05000431	40.2844	402.641	0.00172916	0.0180373	Bra004737,Bra037741,Bra000284,Bra003362
BraA05000442	59.8086	275.609	0.000559898	0.007235	Bra040637,Bra039466
BraA05000468	143.545	818.335	3.0813e-06	8.64888e-05	Bra014251,Bra018848
BraA05000472	264.815	1675.91	2.20337e-06	6.40973e-05	Bra014252,Bra041028,Bra030492
BraA05000493	375.562	1592.21	0.000146648	0.00237348	Bra003101,Bra004757,Bra037718,Bra000301
BraA05000503	5.6863	0	0.00124594	0.013939	Bra004765,Bra017826,Bra010600
BraA05000524	1334.51	890.232	1.62307e-06	4.89391e-05	Bra004783,Bra000325
BraA05000540	4.40445	34.464	0.00168163	0.017627	Bra004798,Bra000337
BraA05000543	166.238	103.558	1.45857e-05	0.000328567	Bra004801,Bra000339,Bra037669
BraA05000550	83.7559	17.4869	0.000229148	0.00344529	Bra004807,Bra000342
BraA05000553	87.4879	819.518	0.00116521	0.0131878	Bra037664,Bra007497,Bra003397,Bra004810
BraA05000561	0.47334	725.889	7.64404e-17	2.03331e-14	Bra004819,Bra022401,Bra004818,Bra000348,Bra022400,Bra004821,Bra016351,Bra020521
BraA05000599	42.7693	220.271	0.00621417	0.048952	Bra004854
BraA05000624	1431.34	394.535	0.00057699	0.00740515	Bra004875
BraA05000645	105.971	571.09	0.000318318	0.00451835	Bra004892,Bra000371,Bra000382,Bra040320
BraA05000662	0.47334	19.3832	0.0053056	0.043562	Bra004904
BraA05000669	271.257	45.1749	0.00108545	0.0124745	Bra004912,Bra039337,Bra014465
BraA05000725	106.795	378.693	2.70171e-05	0.000566541	Bra004964
BraA05000771	39.4582	752.095	5.43008e-09	2.98278e-07	Bra005004,Bra000154,Bra017046,Bra005005
BraA05000772	84.335	440.644	0.000403244	0.00551616	Bra005005,Bra017046,Bra005004,Bra000154,Bra007187
BraA05000785	44.3161	543.23	2.13015e-09	1.2926e-07	Bra005014,Bra000149,Bra017052
BraA05000789	2569.88	36674.3	7.92521e-13	9.41234e-11	Bra005018,Bra000145,Bra009158
BraA05000790	1465.43	45466.9	4.20302e-08	1.91358e-06	Bra005019,Bra000144,Bra017055
BraA05000793	244.622	82.0701	0.000124525	0.00206758	Bra005022
BraA05000826	42.5281	481.92	4.34473e-09	2.44185e-07	Bra005059,Bra000124,Bra017085
BraA05000827	519.729	275.012	0.000453704	0.00607378	Bra005060
BraA05000829	56.5214	1.48002	0.00182612	0.0188377	Bra005062,Bra017090
BraA05000840	181.201	844.835	0.000365979	0.00510347	Bra018232,Bra022853
BraA05000854	12.7953	65.3272	0.00508215	0.0421912	Bra005092,Bra017111,Bra000079
BraA05000893	341.798	1251.13	0.00219512	0.0219095	Bra005126,Bra017131
BraA05000897	14.9391	3.50104	0.000911182	0.010809	Bra005130,Bra005128,Bra005129,Bra000043
BraA05000902	667.015	203.538	0.00298784	0.0277731	Bra005134
BraA05000909	1451.19	830.047	2.01081e-07	7.78582e-06	Bra005141,Bra000037
BraA05000930	265.7	27.341	0.00286895	0.0268204	Bra005161,Bra000019,Bra000018,Bra005162
BraA05000934	21.9428	154.255	0.000279799	0.0040652	Bra005164
BraA05000947	625.805	201.688	5.39231e-06	0.000140707	Bra005175,Bra017165
BraA05000963	111.299	657.348	0.000113258	0.0019041	Bra005193,Bra017186,Bra000002
BraA05000969	553.363	358.882	0.000137767	0.00225657	Bra005199,Bra030980
BraA05000982	1739.96	150.582	1.41169e-06	4.35805e-05	Bra005212,Bra017201,Bra023108
BraA05000991	240.884	5748.82	6.19336e-12	6.43116e-10	Bra017210,Bra003126,Bra006985,Bra005221,Bra039777
BraA05001000	9.0261	122.504	0.00379288	0.0336225	Bra005231,Bra017215,Bra023089
BraA05001006	742.74	3984.32	7.075e-05	0.00127917	Bra017219,Bra023084,Bra005236,Bra021241,Bra001661,Bra000914,Bra041036,Bra036311
BraA05001010	220.262	1376.02	3.19781e-06	8.92171e-05	Bra005240
BraA05001011	410.767	3080.98	1.27928e-10	1.03721e-08	Bra005241,Bra005242,Bra023081,Bra005245,Bra005243,Bra023079,Bra017224,Bra005246,Bra017463,Bra023080
BraA05001012	537.624	3252.75	2.7174e-09	1.61119e-07	Bra005242,Bra005241,Bra023081,Bra005245,Bra005243,Bra017224,Bra005246,Bra017463,Bra023080,Bra005244
BraA05001015	0.47334	104.435	9.59779e-10	6.40446e-08	Bra005245,Bra005243,Bra005241,Bra005242,Bra023081,Bra023079,Bra005246,Bra017224,Bra017463,Bra023080
BraA05001016	112.327	2010.92	1.21999e-11	1.19033e-09	Bra005246,Bra017463,Bra017224,Bra005241,Bra023081,Bra005245,Bra005242,Bra005243,Bra023079
BraA05001033	2250.62	33586.6	6.9853e-12	7.12024e-10	Bra023072,Bra005261,Bra017231,Bra006961,Bra024064
BraA05001050	0.71001	39.3024	0.00292388	0.0272503	Bra005307
BraA05001055	266.818	2850.33	0.00110053	0.012604	Bra017277,Bra005310,Bra023045,Bra017666,Bra008197,Bra015845,Bra003753
BraA05001086	102.124	15.6974	0.00108784	0.0124902	Bra005339,Bra017319
BraA05001093	402.132	2220.74	0.000139603	0.00228183	Bra005344,Bra023263,Bra010159
BraA05001137	12.132	2.9717	0.00415057	0.0360365	Bra005387,Bra032409,Bra013466
BraA05001156	429.323	3532.88	1.31258e-28	1.45644e-25	Bra005402,Bra032385,Bra010773
BraA05001174	4.95346	56.0607	0.00014654	0.00237324	Bra005418,Bra021918
BraA05001182	1353.03	37.7276	0.000377224	0.0052321	Bra005424,Bra022976,Bra005425,Bra005423,Bra021909,Bra032345,Bra010807,Bra030181,Bra030182,Bra033022
BraA05001190	31.2804	138.555	0.00033577	0.00474009	Bra005434,Bra022973,Bra005435,Bra021904
BraA05001202	4296.27	369.09	0.00127256	0.0141689	Bra005447,Bra005446,Bra021897
BraA05001205	42.0036	381.662	0.00142038	0.0154515	Bra005450
BraA05001224	4406	1274.11	1.38066e-05	0.000313014	Bra005468,Bra022958,Bra022957
BraA05001226	1127.78	93.4691	0.000104871	0.00178319	Bra005469,Bra022955,Bra022957
BraA05001229	44.1061	0	0.00445615	0.0379753	Bra005472
BraA05001272	200.558	964.569	0.000277116	0.00403376	Bra005514,Bra022931,Bra021836
BraA05001297	34.4435	246.456	0.00013558	0.00222921	Bra005540,Bra021819
BraA05001298	408.925	1401.62	0.000137653	0.00225597	Bra005541,Bra021818
BraA05001300	1469.83	723.503	5.59693e-11	4.86461e-09	Bra005542
BraA05001301	223.953	1045.27	9.20826e-08	3.8708e-06	Bra005543,Bra022919,Bra021817
BraA05001328	463.538	1875.77	4.27115e-05	0.000833959	Bra005560,Bra022899,Bra021810
BraA05001364	291.254	1242.93	2.56702e-06	7.33495e-05	Bra005595,Bra015395
BraA05001367	314.449	1470.22	1.00645e-05	0.000240532	Bra005598
BraA05001380	9326.72	1456.56	1.2539e-06	3.91451e-05	Bra005609
BraA05001381	14.1757	310.44	2.35136e-12	2.57233e-10	Bra005610
BraA05001382	486.795	19.4141	0.000102255	0.00174404	Bra005611
BraA05001383	1432.3	542.795	0.00186749	0.0191766	Bra005612,Bra010840
BraA05001416	824.01	166.927	1.07616e-07	4.45086e-06	Bra005640,Bra021745,Bra022867,Bra021747
BraA05001436	201.914	796.653	0.00142414	0.0154707	Bra018232,Bra022853
BraA05001449	0.47334	95.4353	3.35157e-10	2.4983e-08	Bra018243,Bra029513,Bra013575
BraA05001456	211.281	2511.82	4.16073e-39	1.07724e-35	Bra018249,Bra021734,Bra030635,Bra032441,Bra022838
BraA05001461	546.346	348.325	2.29609e-05	0.000491843	Bra018252,Bra022836,Bra032436
BraA05001478	67.8882	551.394	1.98485e-11	1.8397e-09	Bra018271,Bra022832,Bra021712
BraA05001481	33.6041	147.558	0.00378422	0.0335764	Bra018272,Bra022834
BraA05001499	103.231	33.1544	1.75322e-05	0.000386878	Bra018284,Bra021686
BraA05001582	58.1345	1029.33	6.9154e-14	1.00965e-11	Bra018363
BraA05001594	500.252	293.952	8.18102e-05	0.00144369	Bra018369,Bra039993
BraA05001603	13.2758	120.413	1.25274e-07	5.08376e-06	Bra018377,Bra031571
BraA05001605	764.504	406.304	0.000648119	0.00816954	Bra018379,Bra039987,Bra018184,Bra033796,Bra010114,Bra019493,Bra008903,Bra015815,Bra033737,Bra027544
BraA05001611	3.03715	227.516	9.03563e-14	1.2901e-11	Bra018383,Bra031725,Bra018384
BraA05001614	6.24499	364.389	8.49766e-24	4.9256e-21	Bra018386,Bra000474
BraA05001647	73.9992	226.282	0.0011259	0.0128228	Bra039501,Bra035347
BraA05001657	809.762	320.119	1.90009e-05	0.000415728	Bra039494
BraA05001774	504.646	352.691	2.9053e-05	0.000602187	Bra041095,Bra030942
BraA05001779	872.48	2891.51	8.29045e-07	2.73782e-05	Bra030951,Bra039662,Bra038112
BraA05001793	633.376	400.592	6.74673e-05	0.00122897	Bra038098,Bra038099,Bra012333,Bra037605,Bra033815
BraA05001808	4219.6	3002.24	0.00139298	0.0152217	Bra030367
BraA05001818	9723.18	3279.14	9.11428e-22	4.11584e-19	Bra021037
BraA05001819	34285.9	16614.9	1.36755e-14	2.26001e-12	Bra021037
BraA05001833	63.8602	1046.22	0.000622072	0.00790019	Bra030385,Bra018970
BraA05001858	2.14635	34.4486	0.000630986	0.00799249	Bra030409
BraA05001867	44.315	629.694	0.000212624	0.00322936	Bra030412,Bra018934
BraA05001871	72.3163	1071.81	8.94628e-07	2.91342e-05	Bra030414,Bra018933,Bra001827,Bra020303,Bra018213,Bra002543
BraA05001886	244.048	3544.89	0.000510012	0.00670897	Bra030429,Bra031266
BraA05001906	2.6984	28.9133	0.00346039	0.0313331	Bra030441,Bra014265
BraA05001915	213.354	3050.77	6.2544e-17	1.71053e-14	Bra030446,Bra014272
BraA05001925	372.824	98.2904	3.60284e-05	0.000721982	Bra030454,Bra018895
BraA05001996	2433.52	1306.72	0.00115074	0.0130558	Bra039648,Bra018825,Bra014232,Bra020572
BraA05002000	411.667	291.755	0.000196809	0.00302791	Bra039652,Bra014221
BraA05002014	818.14	353.447	2.29823e-08	1.11013e-06	Bra040663,Bra018813,Bra014216,Bra001735,Bra022389,Bra037538
BraA05002021	386.405	192.29	1.23591e-05	0.000285193	Bra040946
BraA05002043	1976.51	695.611	5.1758e-12	5.46215e-10	Bra032267
BraA05002131	194.249	1219.55	0.00108047	0.0124403	Bra032205,Bra014022,Bra036943
BraA05002135	43.6317	252.917	0.000523324	0.00684534	Bra032202,Bra023606
BraA05002136	60.2484	38.5788	0.00266977	0.0254125	Bra008693,Bra023522
BraA05002138	344.77	1154.47	0.000269469	0.00394165	Bra032199,Bra014020,Bra036939
BraA05002141	1064.77	698.863	0.00532466	0.0437	Bra032196,Bra036934,Bra034924
BraA05002150	841.518	575.979	2.68345e-06	7.62359e-05	Bra032193,Bra036932,Bra033552
BraA05002207	466.963	2637.19	8.34524e-05	0.00146782	Bra034404
BraA05002276	33.6234	206.254	5.61057e-05	0.00105193	Bra034448,Bra028027,Bra000693
BraA05002298	2549.6	18.0632	0.00484377	0.0406203	Bra001626,Bra027181,Bra021171,Bra024943
BraA05002339	218.2	70.068	0.000403474	0.00551737	Bra016656,Bra026126,Bra035190,Bra003560
BraA05002388	895.444	505.518	9.24634e-05	0.00160165	Bra010152
BraA05002404	35.6875	216.399	0.000110937	0.00187075	Bra033844,Bra023254,Bra035311
BraA05002457	546.021	197.709	1.74439e-05	0.000385353	Bra033882,Bra023766,Bra036864
BraA05002465	49.2781	956.666	5.13332e-13	6.36926e-11	Bra033893,Bra023777,Bra036870
BraA05002478	548.963	16617.9	2.71451e-17	8.0474e-15	Bra033901,Bra001891,Bra036882
BraA05002485	26.2178	7431.91	4.97507e-06	0.000131169	Bra033911,Bra023798,Bra001886
BraA05002546	158.44	81.0888	0.00186163	0.0191266	Bra031349,Bra023836
BraA05002562	4294.66	1128.64	4.40803e-08	2.00223e-06	Bra031332,Bra023845,Bra031335,Bra031334
BraA05002585	853.607	502.293	0.000882544	0.0105298	Bra031315
BraA05002594	10.3111	167.37	1.15764e-05	0.000270181	Bra031309,Bra023862
BraA05002595	304.566	3258.12	0.000102651	0.00174848	Bra031307,Bra001845
BraA05002602	9.45999	0.639872	0.00610656	0.0483101	Bra031301,Bra001843
BraA05002604	40.1401	380.686	0.004408	0.0377143	Bra031299,Bra023865,Bra001841
BraA05002610	603.816	338.769	3.28249e-05	0.000668478	Bra031294,Bra039553,Bra012790
BraA05002615	44.6028	13.8064	1.92557e-05	0.000420592	Bra031291,Bra039548,Bra040258
BraA05002619	201.436	649.695	0.000707069	0.00878993	Bra031286
BraA05002625	443.711	257.971	0.00194546	0.0198617	Bra031282
BraA05002659	205.467	723.025	0.00186675	0.0191741	Bra031256,Bra001816,Bra014291,Bra018917
BraA05002660	26.9892	635.567	5.98467e-09	3.27353e-07	Bra031255,Bra001815
BraA05002713	67.3343	302.683	0.000567577	0.00730365	Bra028403,Bra018925,Bra037700
BraA05002730	15.1487	436.971	0.000138946	0.00227204	Bra028413,Bra028191,Bra025430
BraA05002731	157.611	1404.95	4.08337e-08	1.86347e-06	Bra028414,Bra028415,Bra032332,Bra030166,Bra030167,Bra034418,Bra032331,Bra030168
BraA05002770	66.3289	322.782	0.0035145	0.0316974	Bra025627,Bra028449
BraA05002795	321.056	187.453	1.46968e-06	4.51555e-05	Bra028473,Bra025550
BraA05002802	66.8291	18.5053	2.32487e-05	0.000496637	Bra028479
BraA05002806	129.939	76.2463	0.00113659	0.0129218	Bra028483,Bra025526
BraA05002867	38.836	6.07218	0.00464801	0.0393354	Bra028524,Bra025449
BraA05002879	90.4962	795.563	0.000520097	0.0068146	Bra028537,Bra019642
BraA05002883	684.023	2286.82	6.31711e-06	0.000161084	Bra028543,Bra019639,Bra006960
BraA05002885	133.427	444.889	0.00184954	0.0190275	Bra028544,Bra006962
BraA05002898	37.3715	198.782	0.00239026	0.0233354	Bra003126,Bra006985,Bra017210,Bra039777
BraA05002909	228.161	71.4249	0.00305551	0.0282533	Bra007002,Bra003136,Bra017201,Bra039789
BraA05002925	354.741	213.349	4.53626e-05	0.000878217	Bra003151,Bra007019
BraA05003004	69.7197	227.673	0.000474222	0.00632231	Bra035792,Bra001784,Bra038261
BraA05003042	18.8605	6.79267	0.00300387	0.0278953	Bra038110,Bra029498
BraA05003043	27.771	11.8153	0.000801273	0.00971534	Bra029498,Bra035755,Bra023937
BraA05003055	3148.27	1989.31	0.000562439	0.00725677	Bra038242,Bra001766,Bra022468,Bra001765
BraA05003062	549.277	2893.09	0.000183806	0.00287024	Bra022460,Bra038234
BraA05003075	2047.84	264.698	9.03122e-13	1.05644e-10	Bra022447,Bra038227,Bra001759
BraA05003085	85.4882	980.202	0.00397944	0.0348861	Bra022437,Bra001753,Bra001754
BraA05003104	93.2778	970.942	4.34807e-16	9.82671e-14	Bra022415,Bra022417,Bra038205,Bra014206
BraA05003138	796.989	381.297	1.96483e-05	0.000428205	Bra022389,Bra001735,Bra037538,Bra014216,Bra040663
BraA05003154	2.64915	40.1886	0.00585256	0.0468157	Bra005271,Bra005279,Bra005274,Bra040844,Bra005272,Bra040845,Bra005270
BraA05003184	67.0359	283.454	0.000462744	0.00618202	Bra005281
BraA05003185	1528.17	981.793	0.000297828	0.00428228	Bra005282,Bra023061,Bra019645
BraA05003186	1321.55	1047.7	0.00262445	0.0250747	Bra005283,Bra023060
BraA05003243	65.2798	2.64011	0.000280204	0.00406956	Bra022373,Bra007423,Bra032683
BraA05003261	423.056	278.282	0.00515161	0.0426221	Bra022358,Bra022357,Bra037559
BraA05003262	5815.48	4660.17	0.00445431	0.0379692	Bra037560,Bra006033,Bra028615,Bra022356,Bra014865,Bra009081,Bra019486,Bra001722,Bra005178
BraA05003282	549.061	290.775	0.00275162	0.0259626	Bra022344,Bra001715
BraA05003299	742.061	410.598	0.00443622	0.0378982	Bra022329,Bra001708
BraA05003326	45.9871	750.614	8.4151e-05	0.0014781	Bra022308,Bra001701,Bra021299
BraA05003352	1107.12	71.2608	0.000207363	0.00316307	Bra022277,Bra001697
BraA05003367	1618.83	1139.21	0.000738387	0.00911217	Bra001692,Bra018737
BraA05003368	1034.42	300.215	2.20628e-11	2.03523e-09	Bra022264,Bra021285
BraA05003371	1267.33	859.368	3.33434e-06	9.27596e-05	Bra022261
BraA05003385	308.326	3076.38	0.000755661	0.00928404	Bra022244,Bra021274
BraA05003387	6137.48	1514.04	3.25762e-08	1.51628e-06	Bra022242,Bra014137
BraA05003405	134.486	553.814	0.00633176	0.049593	Bra022226,Bra021259
BraA05003406	45.5903	788.441	2.44108e-14	3.83814e-12	Bra022225,Bra001671,Bra021258
BraA05003415	457.204	219.112	6.48186e-07	2.21009e-05	Bra022216,Bra021248,Bra001663,Bra033630
BraA05003456	1488.8	797.937	3.74537e-08	1.71933e-06	Bra022183,Bra001643,Bra001641,Bra004245,Bra004076
BraA05003476	207.932	134.157	4.35397e-05	0.000847149	Bra022167
BraA05003477	1008.26	3776.92	4.25284e-06	0.000114697	Bra022166,Bra022165
BraA05003506	91.3882	6.9032	1.6563e-15	3.2162e-13	Bra027189,Bra021162,Bra018956,Bra027190
BraA05003512	102.963	422.193	0.00545988	0.0445743	Bra027195,Bra021155,Bra001903
BraA05003527	58.3484	5.74059	6.21711e-07	2.12542e-05	Bra027204,Bra001608
BraA05003533	39.2897	386.035	0.00443952	0.0379097	Bra027208,Bra021133
BraA05003540	1338.07	919.485	0.000823743	0.00995051	Bra027217,Bra021128
BraA05003569	76725.2	11027.9	3.48318e-10	2.59143e-08	Bra027243,Bra021110
BraA05003586	399.798	3108.29	0.000762799	0.00934613	Bra027259,Bra021100
BraA05003587	88.1523	696.601	3.51603e-08	1.62558e-06	Bra027260,Bra021099
BraA05003602	168.113	104.947	0.00140799	0.0153497	Bra027275
BraA05003609	39.9226	12.5632	0.0012949	0.0143559	Bra027282,Bra001582
BraA05003613	2887.71	17011.5	0.00025746	0.0038018	Bra027286,Bra001577,Bra033480
BraA05003625	7.20798	127.024	4.05352e-09	2.29814e-07	Bra027298,Bra001571
BraA05003638	498.326	6793.25	0.00255302	0.0245951	Bra027307,Bra027306,Bra021579,Bra001567,Bra027302,Bra001566
BraA05003677	2.56381	41.2387	0.000523973	0.00685152	Bra027343
BraA05003691	9442.61	5170.54	8.87649e-05	0.00154725	Bra027355,Bra001541,Bra021543
BraA05003705	522.718	110.666	4.78499e-08	2.1583e-06	Bra027367,Bra001537
BraA05003706	28.8771	8.50414	0.00568589	0.0457937	Bra027368
BraA05003707	21.121	4.8614	0.00138034	0.0150962	Bra027368
BraA05003723	10.6027	0	0.00327543	0.0299164	Bra027381
BraA05003727	1.05844	30.183	0.00168619	0.0176605	Bra027385,Bra021520
BraA05003737	361.4	1513.85	1.67002e-05	0.000371248	Bra027394,Bra021510,Bra001523,Bra032752
BraA05003745	37240.9	6456.92	7.59778e-05	0.00135539	Bra027403,Bra021506
BraA05003747	373.419	210.836	9.40378e-06	0.000227259	Bra027404
BraA05003754	361.814	245.66	0.00318098	0.0292187	Bra027411,Bra001514
BraA05003779	8953.76	4842.74	8.39726e-08	3.57583e-06	Bra027432,Bra001506,Bra039400
BraA05003801	13.5911	4.14091	0.0048051	0.0403658	Bra034694
BraA05003810	146.042	27.1565	0.00597025	0.0475417	Bra034700
BraA05003815	1087.53	14127.3	0.00060815	0.00775636	Bra034706,Bra039369,Bra039348,Bra034705,Bra039368
BraA05003821	66.6048	10.9153	0.00263651	0.0251577	Bra034712,Bra001482
BraA05003827	266.38	46.7709	8.38928e-05	0.00147424	Bra034716,Bra039355
BraA05003837	117.281	1011.17	0.000352892	0.00495657	Bra034725
BraA05003859	1246.34	805.349	0.000539655	0.00701642	Bra034748,Bra038739,Bra001461
BraA05003874	876.115	2742.94	0.00245979	0.0239359	Bra034762,Bra001449
BraA05003893	300.498	198.839	1.26748e-05	0.000291265	Bra034776,Bra001436,Bra038697
BraA05003911	149.734	1197.28	3.34812e-15	6.10459e-13	Bra034794
BraA05003918	426.073	2193.19	0.00506549	0.0420978	Bra034800,Bra038688,Bra001427
BraA05003933	81.8876	30.9356	0.00239823	0.0233944	Bra034813,Bra034814,Bra038678
BraA05003935	16.7734	275.975	8.80249e-05	0.0015378	Bra034815,Bra001417,Bra009195,Bra034816
BraA05003939	501.9	23.1727	1.62932e-11	1.53212e-09	Bra034818,Bra038673
BraA05003954	545.959	394.998	6.85313e-05	0.00124543	Bra001407
BraA05003968	214.33	11040.7	6.50583e-24	3.94782e-21	Bra034848,Bra009155,Bra009144
BraA05003988	555.189	314.528	1.11599e-06	3.54671e-05	Bra034866,Bra034165,Bra028292,Bra003346
BraA05004020	782.355	379.572	5.51575e-08	2.45372e-06	Bra029861
BraA05004033	348.072	1536.23	5.38071e-05	0.00101736	Bra029848,Bra034123,Bra001367
[truncated: 63,072 more rows]

## Sheet: GO P values
Table S4. The -lgP values of GO terms in figures
GO term in Figure 4a	91-112 vs T12-19				91-112 vs 12-85
	24 h	72 h	120 h		24 h	72 h	120 h
	T12-19	T12-19	T12-19	91-112	12-85	12-85	12-85
oxidation reduction	8.55284	5.74473	11.0655	-	-	2.56864	3.79588
positive regulation of transcription, DNA-dependent	6.04576	-	-	-	-	-	-
protein amino acid phosphorylation	5.60206	1.95861	3.31876	1.95861	2.58503	2.82391	1.95861
regulation of phosphate metabolic process	4.39794	-	-	-	-	-	-
cellular polysaccharide biosynthetic process	4.284	-	3.82391	-	-	-	-
regulation of catalytic activity	4.19382	3	-	-	-	-	-
methylation	3.34679	-	-	-	-	-	-
cellular amino acid biosynthetic process	3.27572	3.11351	-	-	-	-	-
dephosphorylation	3.26761	-	-	-	-	-	-
regulation of transcription, DNA-dependent	7.63827	7.14267	7.18046	3.14267	1.88606	6.74473	5.12494
transmembrane transport	3.50864	4.26761	2.02228	3.88606	-	3	-
post-translational protein modification	8	3.95861	5.56864	1.95861	4.49485	3.65758	2.46852
polysaccharide metabolic process	4	3.74473	4.69897	-	-	-	-
protein transport	1.33724	3.67778	1.82391	-	-	2.69897	3.11351
phosphorylation	8.11351	3.22185	3.72125	2.27572	3.56864	3.3098	2.03152
intracellular transport	1.02228	3.08092	1.95861	-	-	4.18046	4.04096
cell wall macromolecule metabolic process	-	-	5.22185	-	-	-	-
cellular amino acid metabolic process	2.02228	3.95861	4	-	-	1.3098	-
amine biosynthetic process	2.95861	4.45593	2.85387	-	-	-	-
protein localization	2.14874	4.88606	2.82391	-	-	3.18046	3.67778
macromolecule localization	2.33724	6.65758	3.74473	2.65758	2.65758	4.19382	4.05061
proteolysis	1.3098	1.20066	2.4318	-	2.95861	1.46852	1.85387
cellular carbohydrate metabolic process	5.13668	1.63827	1.63827	-	2.85387	3.11919	1.63827
cellular nitrogen compound metabolic process	3.11919	4.74473	5.48149	-	2.48149	2.03621	-
amine metabolic process	2.02228	6.82391	6.08619	-	2.4318	2.52288	-
regulation of metabolic process	5.58503	3.63827	4.0655	1.5376	2.42022	3.29243	2.65758
transcription, DNA-dependent	7.22185	6.76955	6.82391	3	2.35655	7.76955	5.50864
purine ribonucleoside triphosphate metabolic process	-	-	-	-	-	4.88606	-
monocarboxylic acid metabolic process	-	-	-	-	-	3.18046	-
GO term in Figure 4b	91-112 vs T12-19					91-112 vs 12-85
	24 h	72 h		120 h		24 h	72 h		120 h
	T12-19	T12-19	91-112	T12-19	91-112	12-85	12-85	91-112	12-85
pentose-phosphate shunt	16.8239	33.5229	-	32.2518	-	-	33.5229	31.6383	29.9208
starch biosynthetic process	14.2291	25.0458	-	25.2676	-	-	25.0458	25.6383	21.7447
photosystem II assembly	11.7959	-	-	-	-	-	-	-	-
chloroplast relocation	11.5229	13.1549	-	13.2676	-	-	13.1549	12.6778	13.3468
positive regulation of transcription, DNA-dependent	10.8539	12.3468	-	12.4685	-	-	12.3468	9.18709	11.3098
protein amino acid dephosphorylation	9.40894	8.48149	-	8.60206	-	-	8.48149	7.60206	7.18046
thylakoid membrane organization	9.36653	13.585	-	13.7212	-	-	13.585	11.9586	14.2924
galactolipid biosynthetic process	7.26761	-	-	-	-	-	-	-	-
regulation of cellular response to stress	6.60206	-	-	-	-	-	-	-	-
small GTPase mediated signal transduction	6.0655	-	-	-	-	5.60206	-	-	-
vesicle-mediated transport	6.03621	0.721246	-	1.07572	-	4.56864	0.721246	-	-
divalent metal ion transport	5.76955	4.60206	-	-	-	-	4.60206	5.16749	5.5376
response to endoplasmic reticulum stress	5.56864	-	-	-	-	-	-	-	-
systemic acquired resistance, salicylic acid mediated signaling pathway	5.38722	-	-	-	-	-	-	-	-
response to protein stimulus	5.27572	-	-	-	-	-	-	-	-
pyruvate metabolic process	11.7696	25.0044	-	23.699	-	-	25.0044	20.8861	15.5528
organophosphate metabolic process	8.60206	17.7212	-	15.8239	-	-	17.7212	14.6576	9.27572
glucosinolate biosynthetic process	3.33724	11.1739	-	10.0706	-	-	11.1739	9.92082	4.27572
cellular protein complex assembly	7.09691	10.8861	-	10.0862	-	-	10.8861	7.61979	9.50864
regulation of protein modification process	10.2518	10.3188	-	10.4089	-	-	10.3188	9.63827	8.48149
rRNA processing	5.08619	8.67778	-	8.82391	-	-	8.67778	8.16115	9.00436
carotenoid biosynthetic process	4.76955	8.30103	-	8.39794	-	-	8.30103	8.01773	5.95861
cysteine biosynthetic process	-	8.01323	-	6.82391	-	-	8.01323	6.21467	5.284
cellular polysaccharide catabolic process	-	7.58503	-	6.3279	-	-	7.58503	-	-
oxidation reduction	38.9208	59.2218	11.8861	52.2366	9.05552	9.82391	59.2218	50.4202	43.2518
membrane lipid biosynthetic process	4.65758	-	7	-	6.88606	-	-	-	-
regulation of transcription, DNA-dependent	11.0458	6.42022	6.03621	8.09691	7.33724	4.02228	6.42022	5.85387	6.88606
transmembrane transport	12.0177	11.3768	4.09151	9.18709	8.31876	4.88606	11.3768	10.2076	10.5686
heterocycle metabolic process	9.95861	16.6576	3.4318	16.2518	2.56864	1.82391	16.6576	18.0605	13.301
cellular catabolic process	18.5229	25.6021	2.85387	25.4318	3.37675	4.01323	25.6021	26.8239	18.2441
phospholipid biosynthetic process	8.72125	19.9208	-	17.7696	-	-	19.9208	16.1805	11.2007
chlorophyll biosynthetic process	5	7.14267	-	7.24413	-	-	7.14267	5.82391	7.5376
cellular response to stress	6.74473	2.69897	2.22915	2.79588	3.67778	2.11351	2.69897	2.36653	2.4318
monocarboxylic acid metabolic process	11.1135	16.6383	-	12.3372	2.82391	1.50864	16.6383	16.8861	9.46852
post-translational protein modification	12.2147	9.56864	2.02687	8.55284	2.37675	1.74473	9.56864	11.0458	9.45593
heterocycle catabolic process	10.1549	15.4089	-	16.9208	-	5.95861	15.4089	18.6383	13.7959
ATP metabolic process	2.67778	4.45593	-	4.52288	-	5.10791	4.45593	5.22185	4.61979
innate immune response	2.69897	1.22185	-	0.69897	-	3.85387	1.22185	1.09151	1.40894
protein targeting	4.58503	2.13077	-	2.18709	-	3.21467	2.13077	2.76955	2.49485
lipid metabolic process	18.4559	20.9586	4.50864	22.2291	2.42022	3	20.9586	19.7447	11.4949
aromatic compound biosynthetic process	0.886057	1.67778	-	0.958607	-	2.4318	1.67778	2.92082	1.67778
response to other organism	2.1549	2.23657	-	1.14267	-	2.35655	2.23657	1.22915	0.356547
isopentenyl diphosphate biosynthetic process	11.7212	-	-	-	-	-	-	21.1249	17.0862
positive regulation of catalytic activity	8.49485	13.4685	-	13.6198	-	-	13.4685	12.3565	10.4559
fatty acid biosynthetic process	4.25181	3.61979	-	3.03621	-	-	3.61979	6.20066	3.45593
photosynthesis, light harvesting	-	-	-	-	-	-	-	6.03621	6.46852
isopentenyl diphosphate biosynthetic process, mevalonate-independent pathway	12.5686	-	-	-	-	-	-	-	18.0706
positive regulation of molecular function	8.42022	13.3565	-	13.5086	-	-	13.3565	12.2596	10.3768
RNA modification	3.72125	6.88606	-	6.16749	-	-	6.88606	5.52288	7.1549
mRNA metabolic process	4.27572	5.85387	-	5.19382	-	-	5.85387	5.36653	6.95861
GO term in Figure S2d	T12-19			12-85
	0 h vs 24 h	0 h vs 72 h	0 h vs 120 h	0 h vs 24 h	0 h vs 72 h	0 h vs 120 h
salicylic acid biosynthetic process	6.19382	2.09691	1.46852	-	0.468521	0.387216
response to chitin	6.39794	2.92082	2.56864	6.05552	0.376751	0.275724
positive regulation of flavonoid biosynthetic process	5.0655	-	-	-	-	-
regulation of plant-type hypersensitive response	4.82391	2.46852	1.63827	1.55284	0.327902	0.431798
negative regulation of defense response	4.284	2.14267	1.4318	1.30103	0.318759	0.337242
response to chemical	4.45593	4.60206	5.34679	4.16749	0.119186	0.119186
response to heat	-	4.85387	3.85387	1.48149	0.0132283	0.00436481
protein folding	-	4.18709	2.92082	1.04576	3	2.5376
response to endoplasmic reticulum stress	2.85387	4.0655	3.34679	2.85387	0.0362122	0.00877392
response to auxin	-	2.40894	4.31876	0.30103	0.0177288	0.00877392
abscisic acid-activated signaling pathway	-	-	-	5.26761	-	-
response to fungus	4.56864	2.19382	1.72125	4.45593	0.886057	1.35655
response to ethylene	3.36653	-	-	4.25181	-	0.0362122
response to hypoxia	-	-	-	4.16749	-	-
thylakoid membrane organization	-	-	-	-	14.0706	12.7447
isopentenyl diphosphate biosynthetic process, methylerythritol 4-phosphate pathway	-	-	-	-	11.8239	11.6198
starch biosynthetic process	-	-	-	-	10.5376	9.65758
maltose metabolic process	-	-	-	-	9.88606	8.79588
pentose-phosphate shunt	-	-	-	-	7.85387	6.16115
rRNA processing	-	-	-	-	6.95861	7.74473
GO term in Figure S2e	T12-19			12-85
	0 h vs 24 h	0 h vs 72 h	0 h vs 120 h	0 h vs 24 h	0 h vs 72 h	0 h vs 120 h
photosynthesis, light harvesting	7.76955	-	-	7.11919	-	3.92082
protein-chromophore linkage	4.79588	-	-	7.24413	-	4.03152
photosystem I	10.2924	-	-	7.95861	-	4.29243
isopentenyl diphosphate biosynthetic process, methylerythritol 4-phosphate pathway	13.0915	-	-	-	-	-
starch biosynthetic process	12.4815	-	-	-	-	-
thylakoid membrane organization	12.2291	-	-	-	-	-
maltose metabolic process	11.1487	-	-	-	-	-
rRNA processing	10.284	-	-	-	-	-
protein phosphorylation	0.187087	5.12494	4	0.79588	-	0.102373
systemic acquired resistance, salicylic acid mediated signaling pathway	0.79588	4.79588	3.38722	-	-	-
protein N-linked glycosylation	-	4.85387	5	-	-	-
regulation of hydrogen peroxide metabolic process	1.22915	4.60206	3.35655	-	-	-
response to hypoxia	-	3.74473	2.92082	-	-	-
intracellular protein transport	0.259637	2.20066	4.58503	-	-	0.0222764
negative regulation of programmed cell death	-	3.74473	4.50864	-	-	-
respiratory burst involved in defense response	-	2.50864	4.29243	-	-	-
GO term in Figure S3a	0 h vs 24 h	0 h vs 72 h	0 h vs 120 h
photosynthesis, light harvesting	11.5528	-	-
protein-chromophore linkage	9.92082	-	-
starch biosynthetic process	7.36653	-	-
glucosinolate metabolic process	6.67778	-	-
chlorophyll biosynthetic process	5.67778	-	-
isopentenyl diphosphate biosynthetic process, methylerythritol 4-phosphate pathway	5.58503	-	-
oxidation-reduction process	5.3279	5.72125	5.92082
rRNA processing	5.04096	-	-
response to sucrose	-	5.52288	7.3098
one-carbon metabolic process	-	5.20761	3.85387
response to light stimulus	-	5.09151	1.65758
response to endoplasmic reticulum stress	-	4.65758	4.16115
glycolytic process	4.14874	4.16115	2.88606
sulfate assimilation	-	4.27572	3.4318
cellular homeostasis	-	3.82391	3.16115
single-organism carbohydrate catabolic process	3.69897	6.39794	4.95861
nicotinamide nucleotide metabolic process	7.76955	4.35655	4.30103
response to fructose	-	2.56864	4.22915
transmembrane transport	-	2.11351	4.284
alpha-amino acid biosynthetic process	3.72125	2.60206	4.13668
GO term in Figuer S3b	0 h vs 24 h	0 h vs 72 h	0 h vs 120 h
isopentenyl diphosphate biosynthetic process, methylerythritol 4-phosphate pathway	11.9586	7.49485	9.3098
response to chitin	11.3098	1.65758	2.76955
pentose-phosphate shunt	10.8239	11.3872	11.4318
photosystem II assembly	10.0969	5.16115	10.0969
cysteine biosynthetic process	9.33724	2.72125	5.48149
respiratory burst involved in defense response	8.85387	1.69897	2.01773
chlorophyll biosynthetic process	8.79588	7.67778	9.95861
photosynthesis, light harvesting	8.02228	1.30103	0.585027
starch biosynthetic process	7.56864	9.13668	8.35655
maltose metabolic process	6.46852	8.95861	6.46852
carotenoid biosynthetic process	5.22185	7.76955	5.22185
oxidation-reduction process	5.05061	6.30103	5.69897
response to abiotic stimulus	4.3098	5.79588	5.24413
chloroplast relocation	2.88606	4.85387	6.11351
positive regulation of catalytic activity	6	4.88606	4.92082
leaf morphogenesis	6.45593	2.284	4.4437
glycine catabolic process	4.20761	4.45593	3.88606

## Sheet: Coordinate from StringTie
Table S5. The coordinates results from StringTie for the predicted lncRNA
Chromosome	Software	transcript/exon	begin	end	Mapped to "+" or "-"	trascrip_id
A07	StringTie	transcript	2804970	2805390	-	transcript_id "MSTRG.18496.1"; gene_id "MSTRG.18496"; xloc "XLOC_032860"; class_code "u"; tss_id "TSS40026"; exon_number "1";
A07	StringTie	exon	2804970	2805390	-	transcript_id "MSTRG.18496.1"; gene_id "MSTRG.18496"; xloc "XLOC_032860"; class_code "u"; tss_id "TSS40026"; exon_number "1";
A03	StringTie	transcript	2922810	2924087	+	transcript_id "MSTRG.6194.1"; gene_id "MSTRG.6194"; gene_name "BraA03000642"; xloc "XLOC_010174"; cmp_ref "BraA03000642"; class_code "o"; tss_id "TSS12373"; exon_number "2";
A03	StringTie	exon	2922810	2922952	+	transcript_id "MSTRG.6194.1"; gene_id "MSTRG.6194"; gene_name "BraA03000642"; xloc "XLOC_010174"; cmp_ref "BraA03000642"; class_code "o"; tss_id "TSS12373"; exon_number "1";
A03	StringTie	exon	2923881	2924087	+	transcript_id "MSTRG.6194.1"; gene_id "MSTRG.6194"; gene_name "BraA03000642"; xloc "XLOC_010174"; cmp_ref "BraA03000642"; class_code "o"; tss_id "TSS12373"; exon_number "2";
A08	StringTie	transcript	10387057	10388123	-	transcript_id "MSTRG.21591.1"; gene_id "MSTRG.21591"; gene_name "BraA08001094"; xloc "XLOC_037616"; cmp_ref "BraA08001094"; class_code "x"; tss_id "TSS45834"; exon_number "1";
A08	StringTie	exon	10387057	10388123	-	transcript_id "MSTRG.21591.1"; gene_id "MSTRG.21591"; gene_name "BraA08001094"; xloc "XLOC_037616"; cmp_ref "BraA08001094"; class_code "x"; tss_id "TSS45834"; exon_number "1";
A05	StringTie	transcript	28764865	28765103	+	transcript_id "MSTRG.14117.1"; gene_id "MSTRG.14117"; gene_name "BraA05003310"; xloc "XLOC_022039"; cmp_ref "BraA05003310"; class_code "i"; tss_id "TSS26809"; exon_number "1";
A05	StringTie	exon	28764865	28765103	+	transcript_id "MSTRG.14117.1"; gene_id "MSTRG.14117"; gene_name "BraA05003310"; xloc "XLOC_022039"; cmp_ref "BraA05003310"; class_code "i"; tss_id "TSS26809"; exon_number "1";
A06	StringTie	transcript	32942857	32943416	-	transcript_id "MSTRG.17442.1"; gene_id "MSTRG.17442"; gene_name "BraA06003810"; xloc "XLOC_029844"; cmp_ref "BraA06003810"; class_code "x"; tss_id "TSS36308"; exon_number "2";
A06	StringTie	exon	32942857	32943179	-	transcript_id "MSTRG.17442.1"; gene_id "MSTRG.17442"; gene_name "BraA06003810"; xloc "XLOC_029844"; cmp_ref "BraA06003810"; class_code "x"; tss_id "TSS36308"; exon_number "1";
A06	StringTie	exon	32943380	32943416	-	transcript_id "MSTRG.17442.1"; gene_id "MSTRG.17442"; gene_name "BraA06003810"; xloc "XLOC_029844"; cmp_ref "BraA06003810"; class_code "x"; tss_id "TSS36308"; exon_number "2";
A06	StringTie	transcript	7937443	7937897	+	transcript_id "MSTRG.15240.1"; gene_id "MSTRG.15240"; gene_name "BraA06000318"; xloc "XLOC_025375"; cmp_ref "BraA06000318"; class_code "x"; tss_id "TSS30881"; exon_number "1";
A06	StringTie	exon	7937443	7937897	+	transcript_id "MSTRG.15240.1"; gene_id "MSTRG.15240"; gene_name "BraA06000318"; xloc "XLOC_025375"; cmp_ref "BraA06000318"; class_code "x"; tss_id "TSS30881"; exon_number "1";
A09	StringTie	transcript	25104310	25104737	-	transcript_id "MSTRG.25392.1"; gene_id "MSTRG.25392"; xloc "XLOC_044473"; class_code "u"; tss_id "TSS54217"; exon_number "1";
A09	StringTie	exon	25104310	25104737	-	transcript_id "MSTRG.25392.1"; gene_id "MSTRG.25392"; xloc "XLOC_044473"; class_code "u"; tss_id "TSS54217"; exon_number "1";
A05	StringTie	transcript	15026410	15026832	-	transcript_id "MSTRG.13284.1"; gene_id "MSTRG.13284"; xloc "XLOC_023690"; class_code "u"; tss_id "TSS28864"; exon_number "1";
A05	StringTie	exon	15026410	15026832	-	transcript_id "MSTRG.13284.1"; gene_id "MSTRG.13284"; xloc "XLOC_023690"; class_code "u"; tss_id "TSS28864"; exon_number "1";
A08	StringTie	transcript	16188991	16191969	+	transcript_id "MSTRG.22066.1"; gene_id "MSTRG.22066"; xloc "XLOC_035873"; class_code "u"; tss_id "TSS43690"; exon_number "1";
A08	StringTie	exon	16188991	16191969	+	transcript_id "MSTRG.22066.1"; gene_id "MSTRG.22066"; xloc "XLOC_035873"; class_code "u"; tss_id "TSS43690"; exon_number "1";
A03	StringTie	transcript	8794940	8795158	+	transcript_id "MSTRG.7036.1"; gene_id "MSTRG.7036"; xloc "XLOC_010766"; class_code "u"; tss_id "TSS13108"; exon_number "1";
A03	StringTie	exon	8794940	8795158	+	transcript_id "MSTRG.7036.1"; gene_id "MSTRG.7036"; xloc "XLOC_010766"; class_code "u"; tss_id "TSS13108"; exon_number "1";
A03	StringTie	transcript	22614260	22614510	+	transcript_id "MSTRG.8738.1"; gene_id "MSTRG.8738"; xloc "XLOC_012161"; class_code "u"; tss_id "TSS14821"; exon_number "1";
A03	StringTie	exon	22614260	22614510	+	transcript_id "MSTRG.8738.1"; gene_id "MSTRG.8738"; xloc "XLOC_012161"; class_code "u"; tss_id "TSS14821"; exon_number "1";
A08	StringTie	transcript	27000557	27001234	-	transcript_id "MSTRG.23429.1"; gene_id "MSTRG.23429"; xloc "XLOC_039064"; class_code "u"; tss_id "TSS47638"; exon_number "1";
A08	StringTie	exon	27000557	27001234	-	transcript_id "MSTRG.23429.1"; gene_id "MSTRG.23429"; xloc "XLOC_039064"; class_code "u"; tss_id "TSS47638"; exon_number "1";
A02	StringTie	transcript	6104018	6104832	+	transcript_id "MSTRG.3760.4"; gene_id "BraA02001224"; gene_name "BraA02001224"; xloc "XLOC_005672"; cmp_ref "BraA02001224"; class_code "j"; tss_id "TSS6926"; exon_number "2";
A02	StringTie	exon	6104018	6104073	+	transcript_id "MSTRG.3760.4"; gene_id "BraA02001224"; gene_name "BraA02001224"; xloc "XLOC_005672"; cmp_ref "BraA02001224"; class_code "j"; tss_id "TSS6926"; exon_number "1";
A02	StringTie	exon	6104287	6104832	+	transcript_id "MSTRG.3760.4"; gene_id "BraA02001224"; gene_name "BraA02001224"; xloc "XLOC_005672"; cmp_ref "BraA02001224"; class_code "j"; tss_id "TSS6926"; exon_number "2";
A02	StringTie	transcript	6103154	6104832	+	transcript_id "MSTRG.3760.3"; gene_id "MSTRG.3760"; gene_name "BraA02001224"; xloc "XLOC_005672"; cmp_ref "BraA02001224"; class_code "o"; tss_id "TSS6925"; exon_number "3";
A02	StringTie	exon	6103154	6103209	+	transcript_id "MSTRG.3760.3"; gene_id "MSTRG.3760"; gene_name "BraA02001224"; xloc "XLOC_005672"; cmp_ref "BraA02001224"; class_code "o"; tss_id "TSS6925"; exon_number "1";
A02	StringTie	exon	6103423	6103622	+	transcript_id "MSTRG.3760.3"; gene_id "MSTRG.3760"; gene_name "BraA02001224"; xloc "XLOC_005672"; cmp_ref "BraA02001224"; class_code "o"; tss_id "TSS6925"; exon_number "2";
A02	StringTie	exon	6104487	6104832	+	transcript_id "MSTRG.3760.3"; gene_id "MSTRG.3760"; gene_name "BraA02001224"; xloc "XLOC_005672"; cmp_ref "BraA02001224"; class_code "o"; tss_id "TSS6925"; exon_number "3";
A02	StringTie	transcript	6103097	6104832	+	transcript_id "MSTRG.3760.1"; gene_id "BraA02001224"; gene_name "BraA02001224"; xloc "XLOC_005672"; cmp_ref "BraA02001224"; class_code "j"; tss_id "TSS6925"; exon_number "2";
A02	StringTie	exon	6103097	6103209	+	transcript_id "MSTRG.3760.1"; gene_id "BraA02001224"; gene_name "BraA02001224"; xloc "XLOC_005672"; cmp_ref "BraA02001224"; class_code "j"; tss_id "TSS6925"; exon_number "1";
A02	StringTie	exon	6104287	6104832	+	transcript_id "MSTRG.3760.1"; gene_id "BraA02001224"; gene_name "BraA02001224"; xloc "XLOC_005672"; cmp_ref "BraA02001224"; class_code "j"; tss_id "TSS6925"; exon_number "2";
A09	StringTie	transcript	14828729	14829724	-	transcript_id "MSTRG.24978.1"; gene_id "MSTRG.24978"; gene_name "BraA09002204"; xloc "XLOC_044050"; cmp_ref "BraA09002204"; class_code "x"; tss_id "TSS53736"; exon_number "1";
A09	StringTie	exon	14828729	14829724	-	transcript_id "MSTRG.24978.1"; gene_id "MSTRG.24978"; gene_name "BraA09002204"; xloc "XLOC_044050"; cmp_ref "BraA09002204"; class_code "x"; tss_id "TSS53736"; exon_number "1";
A06	StringTie	transcript	16805861	16807555	-	transcript_id "MSTRG.15886.1"; gene_id "MSTRG.15886"; xloc "XLOC_028627"; class_code "u"; tss_id "TSS34830"; exon_number "2";
A06	StringTie	exon	16805861	16805965	-	transcript_id "MSTRG.15886.1"; gene_id "MSTRG.15886"; xloc "XLOC_028627"; class_code "u"; tss_id "TSS34830"; exon_number "1";
A06	StringTie	exon	16806171	16807555	-	transcript_id "MSTRG.15886.1"; gene_id "MSTRG.15886"; xloc "XLOC_028627"; class_code "u"; tss_id "TSS34830"; exon_number "2";
A04	StringTie	transcript	13805290	13805555	-	transcript_id "MSTRG.11063.1"; gene_id "MSTRG.11063"; xloc "XLOC_019421"; class_code "u"; tss_id "TSS23641"; exon_number "1";
A04	StringTie	exon	13805290	13805555	-	transcript_id "MSTRG.11063.1"; gene_id "MSTRG.11063"; xloc "XLOC_019421"; class_code "u"; tss_id "TSS23641"; exon_number "1";
A01	StringTie	transcript	21430883	21432339	+	transcript_id "MSTRG.1868.1"; gene_id "MSTRG.1868"; xloc "XLOC_001566"; class_code "u"; tss_id "TSS1928"; exon_number "1";
A01	StringTie	exon	21430883	21432339	+	transcript_id "MSTRG.1868.1"; gene_id "MSTRG.1868"; xloc "XLOC_001566"; class_code "u"; tss_id "TSS1928"; exon_number "1";
A03	StringTie	transcript	4627236	4631437	-	transcript_id "MSTRG.6473.14"; gene_id "MSTRG.6473"; gene_name "BraA03001046"; xloc "XLOC_013825"; cmp_ref "BraA03001046"; class_code "o"; tss_id "TSS16919"; exon_number "2";
A03	StringTie	exon	4627236	4627337	-	transcript_id "MSTRG.6473.14"; gene_id "MSTRG.6473"; gene_name "BraA03001046"; xloc "XLOC_013825"; cmp_ref "BraA03001046"; class_code "o"; tss_id "TSS16919"; exon_number "1";
A03	StringTie	exon	4630851	4631437	-	transcript_id "MSTRG.6473.14"; gene_id "MSTRG.6473"; gene_name "BraA03001046"; xloc "XLOC_013825"; cmp_ref "BraA03001046"; class_code "o"; tss_id "TSS16919"; exon_number "2";
A04	StringTie	transcript	4661476	4661758	-	transcript_id "MSTRG.10484.1"; gene_id "MSTRG.10484"; gene_name "BraA04000672"; xloc "XLOC_018860"; cmp_ref "BraA04000672"; class_code "p"; tss_id "TSS23018"; exon_number "1";
A04	StringTie	exon	4661476	4661758	-	transcript_id "MSTRG.10484.1"; gene_id "MSTRG.10484"; gene_name "BraA04000672"; xloc "XLOC_018860"; cmp_ref "BraA04000672"; class_code "p"; tss_id "TSS23018"; exon_number "1";
A01	StringTie	transcript	1164714	1169524	+	transcript_id "MSTRG.154.1"; gene_id "MSTRG.154"; xloc "XLOC_000111"; class_code "u"; tss_id "TSS143"; exon_number "2";
A01	StringTie	exon	1164714	1164832	+	transcript_id "MSTRG.154.1"; gene_id "MSTRG.154"; xloc "XLOC_000111"; class_code "u"; tss_id "TSS143"; exon_number "1";
A01	StringTie	exon	1169380	1169524	+	transcript_id "MSTRG.154.1"; gene_id "MSTRG.154"; xloc "XLOC_000111"; class_code "u"; tss_id "TSS143"; exon_number "2";
A01	StringTie	transcript	23969049	23969430	+	transcript_id "MSTRG.2020.1"; gene_id "MSTRG.2020"; xloc "XLOC_001701"; class_code "u"; tss_id "TSS2083"; exon_number "1";
A01	StringTie	exon	23969049	23969430	+	transcript_id "MSTRG.2020.1"; gene_id "MSTRG.2020"; xloc "XLOC_001701"; class_code "u"; tss_id "TSS2083"; exon_number "1";
A02	StringTie	transcript	11750978	11752126	-	transcript_id "MSTRG.4246.1"; gene_id "MSTRG.4246"; gene_name "BraA02002044"; xloc "XLOC_008544"; cmp_ref "BraA02002044"; class_code "x"; tss_id "TSS10392"; exon_number "1";
A02	StringTie	exon	11750978	11752126	-	transcript_id "MSTRG.4246.1"; gene_id "MSTRG.4246"; gene_name "BraA02002044"; xloc "XLOC_008544"; cmp_ref "BraA02002044"; class_code "x"; tss_id "TSS10392"; exon_number "1";
A04	StringTie	transcript	19846521	19848741	-	transcript_id "MSTRG.11658.2"; gene_id "MSTRG.11658"; xloc "XLOC_019910"; class_code "u"; tss_id "TSS24251"; exon_number "2";
A04	StringTie	exon	19846521	19848032	-	transcript_id "MSTRG.11658.2"; gene_id "MSTRG.11658"; xloc "XLOC_019910"; class_code "u"; tss_id "TSS24251"; exon_number "1";
A04	StringTie	exon	19848330	19848741	-	transcript_id "MSTRG.11658.2"; gene_id "MSTRG.11658"; xloc "XLOC_019910"; class_code "u"; tss_id "TSS24251"; exon_number "2";
A04	StringTie	transcript	19846468	19849106	-	transcript_id "MSTRG.11658.1"; gene_id "MSTRG.11658"; gene_name "BraA04002682"; xloc "XLOC_019910"; cmp_ref "BraA04002682"; class_code "p"; tss_id "TSS24250"; exon_number "1";
A04	StringTie	exon	19846468	19849106	-	transcript_id "MSTRG.11658.1"; gene_id "MSTRG.11658"; gene_name "BraA04002682"; xloc "XLOC_019910"; cmp_ref "BraA04002682"; class_code "p"; tss_id "TSS24250"; exon_number "1";
A01	StringTie	transcript	14246978	14248425	+	transcript_id "MSTRG.1557.1"; gene_id "MSTRG.1557"; xloc "XLOC_001171"; class_code "u"; tss_id "TSS1496"; exon_number "2";
A01	StringTie	exon	14246978	14247366	+	transcript_id "MSTRG.1557.1"; gene_id "MSTRG.1557"; xloc "XLOC_001171"; class_code "u"; tss_id "TSS1496"; exon_number "1";
A01	StringTie	exon	14247979	14248425	+	transcript_id "MSTRG.1557.1"; gene_id "MSTRG.1557"; xloc "XLOC_001171"; class_code "u"; tss_id "TSS1496"; exon_number "2";
A01	StringTie	transcript	28787194	28787689	+	transcript_id "MSTRG.2381.1"; gene_id "MSTRG.2381"; xloc "XLOC_002017"; class_code "u"; tss_id "TSS2457"; exon_number "1";
A01	StringTie	exon	28787194	28787689	+	transcript_id "MSTRG.2381.1"; gene_id "MSTRG.2381"; xloc "XLOC_002017"; class_code "u"; tss_id "TSS2457"; exon_number "1";
A01	StringTie	transcript	10633629	10633964	-	transcript_id "MSTRG.1318.1"; gene_id "MSTRG.1318"; xloc "XLOC_003512"; class_code "u"; tss_id "TSS4305"; exon_number "1";
A01	StringTie	exon	10633629	10633964	-	transcript_id "MSTRG.1318.1"; gene_id "MSTRG.1318"; xloc "XLOC_003512"; class_code "u"; tss_id "TSS4305"; exon_number "1";
Scaffold006776	StringTie	transcript	1	744	+	transcript_id "MSTRG.31129.1"; gene_id "MSTRG.31129"; xloc "XLOC_051679"; class_code "u"; tss_id "TSS62864"; exon_number "2";
Scaffold006776	StringTie	exon	1	119	+	transcript_id "MSTRG.31129.1"; gene_id "MSTRG.31129"; xloc "XLOC_051679"; class_code "u"; tss_id "TSS62864"; exon_number "1";
Scaffold006776	StringTie	exon	315	744	+	transcript_id "MSTRG.31129.1"; gene_id "MSTRG.31129"; xloc "XLOC_051679"; class_code "u"; tss_id "TSS62864"; exon_number "2";
A04	StringTie	transcript	26514	27064	+	transcript_id "MSTRG.10069.1"; gene_id "MSTRG.10069"; xloc "XLOC_016677"; class_code "u"; tss_id "TSS20418"; exon_number "1";
A04	StringTie	exon	26514	27064	+	transcript_id "MSTRG.10069.1"; gene_id "MSTRG.10069"; xloc "XLOC_016677"; class_code "u"; tss_id "TSS20418"; exon_number "1";
A08	StringTie	transcript	20199284	20199983	+	transcript_id "MSTRG.22480.1"; gene_id "MSTRG.22480"; xloc "XLOC_036234"; class_code "u"; tss_id "TSS44137"; exon_number "1";
A08	StringTie	exon	20199284	20199983	+	transcript_id "MSTRG.22480.1"; gene_id "MSTRG.22480"; xloc "XLOC_036234"; class_code "u"; tss_id "TSS44137"; exon_number "1";
Scaffold000162	StringTie	transcript	141369	141936	+	transcript_id "MSTRG.30420.1"; gene_id "MSTRG.30420"; gene_name "BraSca000690"; xloc "XLOC_050640"; cmp_ref "BraSca000690"; class_code "p"; tss_id "TSS61735"; exon_number "1";
Scaffold000162	StringTie	exon	141369	141936	+	transcript_id "MSTRG.30420.1"; gene_id "MSTRG.30420"; gene_name "BraSca000690"; xloc "XLOC_050640"; cmp_ref "BraSca000690"; class_code "p"; tss_id "TSS61735"; exon_number "1";
A06	StringTie	transcript	25018959	25019612	+	transcript_id "MSTRG.16750.1"; gene_id "MSTRG.16750"; xloc "XLOC_026674"; class_code "u"; tss_id "TSS32483"; exon_number "1";
A06	StringTie	exon	25018959	25019612	+	transcript_id "MSTRG.16750.1"; gene_id "MSTRG.16750"; xloc "XLOC_026674"; class_code "u"; tss_id "TSS32483"; exon_number "1";
Scaffold003550	StringTie	transcript	649	1022	+	transcript_id "MSTRG.31052.1"; gene_id "MSTRG.31052"; xloc "XLOC_051576"; class_code "u"; tss_id "TSS62761"; exon_number "1";
Scaffold003550	StringTie	exon	649	1022	+	transcript_id "MSTRG.31052.1"; gene_id "MSTRG.31052"; xloc "XLOC_051576"; class_code "u"; tss_id "TSS62761"; exon_number "1";
A06	StringTie	transcript	25670976	25672376	-	transcript_id "MSTRG.16770.1"; gene_id "MSTRG.16770"; xloc "XLOC_029307"; class_code "u"; tss_id "TSS35674"; exon_number "2";
A06	StringTie	exon	25670976	25671627	-	transcript_id "MSTRG.16770.1"; gene_id "MSTRG.16770"; xloc "XLOC_029307"; class_code "u"; tss_id "TSS35674"; exon_number "1";
A06	StringTie	exon	25672036	25672376	-	transcript_id "MSTRG.16770.1"; gene_id "MSTRG.16770"; xloc "XLOC_029307"; class_code "u"; tss_id "TSS35674"; exon_number "2";
A05	StringTie	transcript	14496612	14496839	-	transcript_id "MSTRG.13243.1"; gene_id "MSTRG.13243"; gene_name "BraA05001807"; xloc "XLOC_023655"; cmp_ref "BraA05001807"; class_code "p"; tss_id "TSS28822"; exon_number "1";
A05	StringTie	exon	14496612	14496839	-	transcript_id "MSTRG.13243.1"; gene_id "MSTRG.13243"; gene_name "BraA05001807"; xloc "XLOC_023655"; cmp_ref "BraA05001807"; class_code "p"; tss_id "TSS28822"; exon_number "1";
A09	StringTie	transcript	23354550	23354786	+	transcript_id "MSTRG.25344.1"; gene_id "MSTRG.25344"; xloc "XLOC_040702"; class_code "u"; tss_id "TSS49682"; exon_number "1";
A09	StringTie	exon	23354550	23354786	+	transcript_id "MSTRG.25344.1"; gene_id "MSTRG.25344"; xloc "XLOC_040702"; class_code "u"; tss_id "TSS49682"; exon_number "1";
Scaffold003218	StringTie	transcript	113	738	+	transcript_id "MSTRG.31040.1"; gene_id "MSTRG.31040"; xloc "XLOC_051557"; class_code "u"; tss_id "TSS62742"; exon_number "1";
Scaffold003218	StringTie	exon	113	738	+	transcript_id "MSTRG.31040.1"; gene_id "MSTRG.31040"; xloc "XLOC_051557"; class_code "u"; tss_id "TSS62742"; exon_number "1";
A09	StringTie	transcript	51686312	51687148	-	transcript_id "MSTRG.27680.1"; gene_id "MSTRG.27680"; xloc "XLOC_046313"; class_code "u"; tss_id "TSS56440"; exon_number "1";
A09	StringTie	exon	51686312	51687148	-	transcript_id "MSTRG.27680.1"; gene_id "MSTRG.27680"; xloc "XLOC_046313"; class_code "u"; tss_id "TSS56440"; exon_number "1";
Scaffold033628	StringTie	transcript	1	266	-	transcript_id "MSTRG.31352.1"; gene_id "MSTRG.31352"; xloc "XLOC_051954"; class_code "u"; tss_id "TSS63142"; exon_number "1";
Scaffold033628	StringTie	exon	1	266	-	transcript_id "MSTRG.31352.1"; gene_id "MSTRG.31352"; xloc "XLOC_051954"; class_code "u"; tss_id "TSS63142"; exon_number "1";
A08	StringTie	transcript	1697889	1698283	-	transcript_id "MSTRG.21080.1"; gene_id "MSTRG.21080"; gene_name "BraA08000211"; xloc "XLOC_037124"; cmp_ref "BraA08000211"; class_code "x"; tss_id "TSS45269"; exon_number "1";
A08	StringTie	exon	1697889	1698283	-	transcript_id "MSTRG.21080.1"; gene_id "MSTRG.21080"; gene_name "BraA08000211"; xloc "XLOC_037124"; cmp_ref "BraA08000211"; class_code "x"; tss_id "TSS45269"; exon_number "1";
A02	StringTie	transcript	2412256	2413903	+	transcript_id "MSTRG.3277.1"; gene_id "MSTRG.3277"; xloc "XLOC_005301"; class_code "u"; tss_id "TSS6471"; exon_number "1";
A02	StringTie	exon	2412256	2413903	+	transcript_id "MSTRG.3277.1"; gene_id "MSTRG.3277"; xloc "XLOC_005301"; class_code "u"; tss_id "TSS6471"; exon_number "1";
A03	StringTie	transcript	22918193	22918489	+	transcript_id "MSTRG.8787.1"; gene_id "MSTRG.8787"; xloc "XLOC_012192"; class_code "u"; tss_id "TSS14861"; exon_number "1";
A03	StringTie	exon	22918193	22918489	+	transcript_id "MSTRG.8787.1"; gene_id "MSTRG.8787"; xloc "XLOC_012192"; class_code "u"; tss_id "TSS14861"; exon_number "1";
A02	StringTie	transcript	25660029	25661017	-	transcript_id "MSTRG.5294.1"; gene_id "MSTRG.5294"; xloc "XLOC_009462"; class_code "u"; tss_id "TSS11497"; exon_number "2";
A02	StringTie	exon	25660029	25660807	-	transcript_id "MSTRG.5294.1"; gene_id "MSTRG.5294"; xloc "XLOC_009462"; class_code "u"; tss_id "TSS11497"; exon_number "1";
A02	StringTie	exon	25660894	25661017	-	transcript_id "MSTRG.5294.1"; gene_id "MSTRG.5294"; xloc "XLOC_009462"; class_code "u"; tss_id "TSS11497"; exon_number "2";
A09	StringTie	transcript	46649388	46650821	-	transcript_id "MSTRG.26996.1"; gene_id "MSTRG.26996"; gene_name "BraA09005521"; xloc "XLOC_045815"; cmp_ref "BraA09005521"; class_code "p"; tss_id "TSS55822"; exon_number "1";
A09	StringTie	exon	46649388	46650821	-	transcript_id "MSTRG.26996.1"; gene_id "MSTRG.26996"; gene_name "BraA09005521"; xloc "XLOC_045815"; cmp_ref "BraA09005521"; class_code "p"; tss_id "TSS55822"; exon_number "1";
A09	StringTie	transcript	31547953	31548268	+	transcript_id "MSTRG.25638.1"; gene_id "MSTRG.25638"; xloc "XLOC_041003"; class_code "u"; tss_id "TSS50011"; exon_number "1";
A09	StringTie	exon	31547953	31548268	+	transcript_id "MSTRG.25638.1"; gene_id "MSTRG.25638"; xloc "XLOC_041003"; class_code "u"; tss_id "TSS50011"; exon_number "1";
A03	StringTie	transcript	7173645	7174088	-	transcript_id "MSTRG.6826.1"; gene_id "MSTRG.6826"; xloc "XLOC_014101"; class_code "u"; tss_id "TSS17268"; exon_number "1";
A03	StringTie	exon	7173645	7174088	-	transcript_id "MSTRG.6826.1"; gene_id "MSTRG.6826"; xloc "XLOC_014101"; class_code "u"; tss_id "TSS17268"; exon_number "1";
A07	StringTie	transcript	26422156	26423274	-	transcript_id "MSTRG.20454.1"; gene_id "MSTRG.20454"; gene_name "BraA07003523"; xloc "XLOC_034502"; cmp_ref "BraA07003523"; class_code "x"; tss_id "TSS42024"; exon_number "1";
A07	StringTie	exon	26422156	26423274	-	transcript_id "MSTRG.20454.1"; gene_id "MSTRG.20454"; gene_name "BraA07003523"; xloc "XLOC_034502"; cmp_ref "BraA07003523"; class_code "x"; tss_id "TSS42024"; exon_number "1";
A04	StringTie	transcript	16472705	16473504	+	transcript_id "MSTRG.11314.1"; gene_id "MSTRG.11314"; gene_name "BraA04002126"; xloc "XLOC_017864"; cmp_ref "BraA04002126"; class_code "x"; tss_id "TSS21824"; exon_number "1";
A04	StringTie	exon	16472705	16473504	+	transcript_id "MSTRG.11314.1"; gene_id "MSTRG.11314"; gene_name "BraA04002126"; xloc "XLOC_017864"; cmp_ref "BraA04002126"; class_code "x"; tss_id "TSS21824"; exon_number "1";
A03	StringTie	transcript	16966200	16967780	-	transcript_id "MSTRG.8083.1"; gene_id "MSTRG.8083"; gene_name "BraA03003378"; xloc "XLOC_015009"; cmp_ref "BraA03003378"; class_code "x"; tss_id "TSS18391"; exon_number "1";
A03	StringTie	exon	16966200	16967780	-	transcript_id "MSTRG.8083.1"; gene_id "MSTRG.8083"; gene_name "BraA03003378"; xloc "XLOC_015009"; cmp_ref "BraA03003378"; class_code "x"; tss_id "TSS18391"; exon_number "1";
A09	StringTie	transcript	35444000	35444589	+	transcript_id "MSTRG.25876.1"; gene_id "MSTRG.25876"; gene_name "BraA09003807"; xloc "XLOC_041216"; cmp_ref "BraA09003807"; class_code "x"; tss_id "TSS50270"; exon_number "1";
A09	StringTie	exon	35444000	35444589	+	transcript_id "MSTRG.25876.1"; gene_id "MSTRG.25876"; gene_name "BraA09003807"; xloc "XLOC_041216"; cmp_ref "BraA09003807"; class_code "x"; tss_id "TSS50270"; exon_number "1";
A02	StringTie	transcript	11781587	11782165	+	transcript_id "MSTRG.4248.1"; gene_id "MSTRG.4248"; xloc "XLOC_006104"; class_code "u"; tss_id "TSS7438"; exon_number "1";
A02	StringTie	exon	11781587	11782165	+	transcript_id "MSTRG.4248.1"; gene_id "MSTRG.4248"; xloc "XLOC_006104"; class_code "u"; tss_id "TSS7438"; exon_number "1";
A03	StringTie	transcript	16863152	16869355	+	transcript_id "MSTRG.8067.1"; gene_id "MSTRG.8067"; xloc "XLOC_011597"; class_code "u"; tss_id "TSS14142"; exon_number "2";
A03	StringTie	exon	16863152	16863307	+	transcript_id "MSTRG.8067.1"; gene_id "MSTRG.8067"; xloc "XLOC_011597"; class_code "u"; tss_id "TSS14142"; exon_number "1";
A03	StringTie	exon	16869035	16869355	+	transcript_id "MSTRG.8067.1"; gene_id "MSTRG.8067"; xloc "XLOC_011597"; class_code "u"; tss_id "TSS14142"; exon_number "2";
A07	StringTie	transcript	1427440	1428303	-	transcript_id "MSTRG.18421.2"; gene_id "MSTRG.18421"; gene_name "BraA07000181"; xloc "XLOC_032764"; cmp_ref "BraA07000181"; class_code "o"; tss_id "TSS39916"; exon_number "2";
A07	StringTie	exon	1427440	1427649	-	transcript_id "MSTRG.18421.2"; gene_id "MSTRG.18421"; gene_name "BraA07000181"; xloc "XLOC_032764"; cmp_ref "BraA07000181"; class_code "o"; tss_id "TSS39916"; exon_number "1";
A07	StringTie	exon	1428220	1428303	-	transcript_id "MSTRG.18421.2"; gene_id "MSTRG.18421"; gene_name "BraA07000181"; xloc "XLOC_032764"; cmp_ref "BraA07000181"; class_code "o"; tss_id "TSS39916"; exon_number "2";
Scaffold000225	StringTie	transcript	5537	6001	-	transcript_id "MSTRG.30567.1"; gene_id "MSTRG.30567"; xloc "XLOC_050861"; class_code "u"; tss_id "TSS61999"; exon_number "2";
Scaffold000225	StringTie	exon	5537	5786	-	transcript_id "MSTRG.30567.1"; gene_id "MSTRG.30567"; xloc "XLOC_050861"; class_code "u"; tss_id "TSS61999"; exon_number "1";
Scaffold000225	StringTie	exon	5864	6001	-	transcript_id "MSTRG.30567.1"; gene_id "MSTRG.30567"; xloc "XLOC_050861"; class_code "u"; tss_id "TSS61999"; exon_number "2";
A07	StringTie	transcript	1427439	1428284	-	transcript_id "MSTRG.18421.1"; gene_id "MSTRG.18421"; gene_name "BraA07000181"; xloc "XLOC_032764"; cmp_ref "BraA07000181"; class_code "o"; tss_id "TSS39916"; exon_number "2";
A07	StringTie	exon	1427439	1427635	-	transcript_id "MSTRG.18421.1"; gene_id "MSTRG.18421"; gene_name "BraA07000181"; xloc "XLOC_032764"; cmp_ref "BraA07000181"; class_code "o"; tss_id "TSS39916"; exon_number "1";
A07	StringTie	exon	1428212	1428284	-	transcript_id "MSTRG.18421.1"; gene_id "MSTRG.18421"; gene_name "BraA07000181"; xloc "XLOC_032764"; cmp_ref "BraA07000181"; class_code "o"; tss_id "TSS39916"; exon_number "2";
A10	StringTie	transcript	18556017	18557601	-	transcript_id "MSTRG.30128.1"; gene_id "MSTRG.30128"; xloc "XLOC_049843"; class_code "u"; tss_id "TSS60860"; exon_number "2";
A10	StringTie	exon	18556017	18556768	-	transcript_id "MSTRG.30128.1"; gene_id "MSTRG.30128"; xloc "XLOC_049843"; class_code "u"; tss_id "TSS60860"; exon_number "1";
A10	StringTie	exon	18556862	18557601	-	transcript_id "MSTRG.30128.1"; gene_id "MSTRG.30128"; xloc "XLOC_049843"; class_code "u"; tss_id "TSS60860"; exon_number "2";
A04	StringTie	transcript	9753819	9754032	+	transcript_id "MSTRG.10788.1"; gene_id "MSTRG.10788"; gene_name "BraA04001213"; xloc "XLOC_017361"; cmp_ref "BraA04001213"; class_code "p"; tss_id "TSS21242"; exon_number "1";
A04	StringTie	exon	9753819	9754032	+	transcript_id "MSTRG.10788.1"; gene_id "MSTRG.10788"; gene_name "BraA04001213"; xloc "XLOC_017361"; cmp_ref "BraA04001213"; class_code "p"; tss_id "TSS21242"; exon_number "1";
A07	StringTie	transcript	21574363	21575836	+	transcript_id "MSTRG.19912.1"; gene_id "MSTRG.19912"; xloc "XLOC_031915"; class_code "u"; tss_id "TSS38871"; exon_number "1";
A07	StringTie	exon	21574363	21575836	+	transcript_id "MSTRG.19912.1"; gene_id "MSTRG.19912"; xloc "XLOC_031915"; class_code "u"; tss_id "TSS38871"; exon_number "1";
A09	StringTie	transcript	3858728	3859206	-	transcript_id "MSTRG.24016.1"; gene_id "MSTRG.24016"; xloc "XLOC_043285"; class_code "u"; tss_id "TSS52777"; exon_number "1";
A09	StringTie	exon	3858728	3859206	-	transcript_id "MSTRG.24016.1"; gene_id "MSTRG.24016"; xloc "XLOC_043285"; class_code "u"; tss_id "TSS52777"; exon_number "1";
A06	StringTie	transcript	22771385	22772162	+	transcript_id "MSTRG.16556.1"; gene_id "MSTRG.16556"; gene_name "BraA06002436"; xloc "XLOC_026516"; cmp_ref "BraA06002436"; class_code "x"; tss_id "TSS32300"; exon_number "1";
A06	StringTie	exon	22771385	22772162	+	transcript_id "MSTRG.16556.1"; gene_id "MSTRG.16556"; gene_name "BraA06002436"; xloc "XLOC_026516"; cmp_ref "BraA06002436"; class_code "x"; tss_id "TSS32300"; exon_number "1";
A08	StringTie	transcript	10417752	10418183	+	transcript_id "MSTRG.21593.1"; gene_id "MSTRG.21593"; xloc "XLOC_035478"; class_code "u"; tss_id "TSS43199"; exon_number "1";
A08	StringTie	exon	10417752	10418183	+	transcript_id "MSTRG.21593.1"; gene_id "MSTRG.21593"; xloc "XLOC_035478"; class_code "u"; tss_id "TSS43199"; exon_number "1";
Scaffold000205_con	StringTie	transcript	3299	45619	+	transcript_id "MSTRG.30554.1"; gene_id "MSTRG.30554"; gene_name "BraSca000835"; xloc "XLOC_050842"; cmp_ref "BraSca000835"; class_code "x"; tss_id "TSS61978"; exon_number "2";
Scaffold000205_con	StringTie	exon	3299	5007	+	transcript_id "MSTRG.30554.1"; gene_id "MSTRG.30554"; gene_name "BraSca000835"; xloc "XLOC_050842"; cmp_ref "BraSca000835"; class_code "x"; tss_id "TSS61978"; exon_number "1";
Scaffold000205_con	StringTie	exon	45386	45619	+	transcript_id "MSTRG.30554.1"; gene_id "MSTRG.30554"; gene_name "BraSca000835"; xloc "XLOC_050842"; cmp_ref "BraSca000835"; class_code "x"; tss_id "TSS61978"; exon_number "2";
A01	StringTie	transcript	9433789	9434949	+	transcript_id "MSTRG.1184.1"; gene_id "MSTRG.1184"; xloc "XLOC_000853"; class_code "u"; tss_id "TSS1115"; exon_number "1";
A01	StringTie	exon	9433789	9434949	+	transcript_id "MSTRG.1184.1"; gene_id "MSTRG.1184"; xloc "XLOC_000853"; class_code "u"; tss_id "TSS1115"; exon_number "1";
A06	StringTie	transcript	35886063	35886673	-	transcript_id "MSTRG.17814.1"; gene_id "MSTRG.17814"; xloc "XLOC_030124"; class_code "u"; tss_id "TSS36663"; exon_number "1";
A06	StringTie	exon	35886063	35886673	-	transcript_id "MSTRG.17814.1"; gene_id "MSTRG.17814"; xloc "XLOC_030124"; class_code "u"; tss_id "TSS36663"; exon_number "1";
A03	StringTie	transcript	16940811	16941292	+	transcript_id "MSTRG.8077.1"; gene_id "MSTRG.8077"; xloc "XLOC_011604"; class_code "u"; tss_id "TSS14151"; exon_number "1";
A03	StringTie	exon	16940811	16941292	+	transcript_id "MSTRG.8077.1"; gene_id "MSTRG.8077"; xloc "XLOC_011604"; class_code "u"; tss_id "TSS14151"; exon_number "1";
A09	StringTie	transcript	18097882	18099220	-	transcript_id "MSTRG.25203.1"; gene_id "MSTRG.25203"; gene_name "BraA09002584"; xloc "XLOC_044255"; cmp_ref "BraA09002584"; class_code "x"; tss_id "TSS53968"; exon_number "1";
A09	StringTie	exon	18097882	18099220	-	transcript_id "MSTRG.25203.1"; gene_id "MSTRG.25203"; gene_name "BraA09002584"; xloc "XLOC_044255"; cmp_ref "BraA09002584"; class_code "x"; tss_id "TSS53968"; exon_number "1";
A06	StringTie	transcript	9148215	9150004	-	transcript_id "MSTRG.15293.1"; gene_id "MSTRG.15293"; gene_name "BraA06000433"; xloc "XLOC_028129"; cmp_ref "BraA06000433"; class_code "x"; tss_id "TSS34247"; exon_number "2";
A06	StringTie	exon	9148215	9149383	-	transcript_id "MSTRG.15293.1"; gene_id "MSTRG.15293"; gene_name "BraA06000433"; xloc "XLOC_028129"; cmp_ref "BraA06000433"; class_code "x"; tss_id "TSS34247"; exon_number "1";
A06	StringTie	exon	9149770	9150004	-	transcript_id "MSTRG.15293.1"; gene_id "MSTRG.15293"; gene_name "BraA06000433"; xloc "XLOC_028129"; cmp_ref "BraA06000433"; class_code "x"; tss_id "TSS34247"; exon_number "2";
A06	StringTie	transcript	9148526	9150047	-	transcript_id "MSTRG.15293.2"; gene_id "MSTRG.15293"; gene_name "BraA06000433"; xloc "XLOC_028129"; cmp_ref "BraA06000433"; class_code "x"; tss_id "TSS34247"; exon_number "3";
A06	StringTie	exon	9148526	9149383	-	transcript_id "MSTRG.15293.2"; gene_id "MSTRG.15293"; gene_name "BraA06000433"; xloc "XLOC_028129"; cmp_ref "BraA06000433"; class_code "x"; tss_id "TSS34247"; exon_number "1";
A06	StringTie	exon	9149770	9149854	-	transcript_id "MSTRG.15293.2"; gene_id "MSTRG.15293"; gene_name "BraA06000433"; xloc "XLOC_028129"; cmp_ref "BraA06000433"; class_code "x"; tss_id "TSS34247"; exon_number "2";
A06	StringTie	exon	9149949	9150047	-	transcript_id "MSTRG.15293.2"; gene_id "MSTRG.15293"; gene_name "BraA06000433"; xloc "XLOC_028129"; cmp_ref "BraA06000433"; class_code "x"; tss_id "TSS34247"; exon_number "3";
A01	StringTie	transcript	5482375	5482748	+	transcript_id "MSTRG.743.1"; gene_id "MSTRG.743"; gene_name "BraA01001057"; xloc "XLOC_000503"; cmp_ref "BraA01001057"; class_code "p"; tss_id "TSS667"; exon_number "1";
A01	StringTie	exon	5482375	5482748	+	transcript_id "MSTRG.743.1"; gene_id "MSTRG.743"; gene_name "BraA01001057"; xloc "XLOC_000503"; cmp_ref "BraA01001057"; class_code "p"; tss_id "TSS667"; exon_number "1";
A02	StringTie	transcript	148045	149393	-	transcript_id "MSTRG.2970.1"; gene_id "MSTRG.2970"; xloc "XLOC_007470"; class_code "u"; tss_id "TSS9083"; exon_number "2";
A02	StringTie	exon	148045	148827	-	transcript_id "MSTRG.2970.1"; gene_id "MSTRG.2970"; xloc "XLOC_007470"; class_code "u"; tss_id "TSS9083"; exon_number "1";
A02	StringTie	exon	148878	149393	-	transcript_id "MSTRG.2970.1"; gene_id "MSTRG.2970"; xloc "XLOC_007470"; class_code "u"; tss_id "TSS9083"; exon_number "2";
A05	StringTie	transcript	24829097	24829518	-	transcript_id "MSTRG.13836.1"; gene_id "MSTRG.13836"; gene_name "BraA05002830"; xloc "XLOC_024247"; cmp_ref "BraA05002830"; class_code "i"; tss_id "TSS29482"; exon_number "1";
A05	StringTie	exon	24829097	24829518	-	transcript_id "MSTRG.13836.1"; gene_id "MSTRG.13836"; gene_name "BraA05002830"; xloc "XLOC_024247"; cmp_ref "BraA05002830"; class_code "i"; tss_id "TSS29482"; exon_number "1";
Scaffold025654	StringTie	transcript	1	306	+	transcript_id "MSTRG.31306.1"; gene_id "MSTRG.31306"; xloc "XLOC_051905"; class_code "u"; tss_id "TSS63093"; exon_number "1";
Scaffold025654	StringTie	exon	1	306	+	transcript_id "MSTRG.31306.1"; gene_id "MSTRG.31306"; xloc "XLOC_051905"; class_code "u"; tss_id "TSS63093"; exon_number "1";
A04	StringTie	transcript	2872969	2874107	-	transcript_id "MSTRG.10334.1"; gene_id "MSTRG.10334"; gene_name "BraA04000448"; xloc "XLOC_018727"; cmp_ref "BraA04000448"; class_code "x"; tss_id "TSS22856"; exon_number "1";
A04	StringTie	exon	2872969	2874107	-	transcript_id "MSTRG.10334.1"; gene_id "MSTRG.10334"; gene_name "BraA04000448"; xloc "XLOC_018727"; cmp_ref "BraA04000448"; class_code "x"; tss_id "TSS22856"; exon_number "1";
A09	StringTie	transcript	1800114	1803316	-	transcript_id "MSTRG.23768.1"; gene_id "MSTRG.23768"; xloc "XLOC_043104"; class_code "u"; tss_id "TSS52554"; exon_number "1";
A09	StringTie	exon	1800114	1803316	-	transcript_id "MSTRG.23768.1"; gene_id "MSTRG.23768"; xloc "XLOC_043104"; class_code "u"; tss_id "TSS52554"; exon_number "1";
Scaffold063498	StringTie	transcript	1	210	+	transcript_id "MSTRG.31481.1"; gene_id "MSTRG.31481"; xloc "XLOC_052091"; class_code "u"; tss_id "TSS63280"; exon_number "1";
Scaffold063498	StringTie	exon	1	210	+	transcript_id "MSTRG.31481.1"; gene_id "MSTRG.31481"; xloc "XLOC_052091"; class_code "u"; tss_id "TSS63280"; exon_number "1";
A03	StringTie	transcript	6229428	6230502	+	transcript_id "MSTRG.6716.1"; gene_id "MSTRG.6716"; gene_name "BraA03001361"; xloc "XLOC_010519"; cmp_ref "BraA03001361"; class_code "x"; tss_id "TSS12807"; exon_number "1";
A03	StringTie	exon	6229428	6230502	+	transcript_id "MSTRG.6716.1"; gene_id "MSTRG.6716"; gene_name "BraA03001361"; xloc "XLOC_010519"; cmp_ref "BraA03001361"; class_code "x"; tss_id "TSS12807"; exon_number "1";
Scaffold026884	StringTie	transcript	1	1015	+	transcript_id "MSTRG.31316.1"; gene_id "MSTRG.31316"; xloc "XLOC_051916"; class_code "u"; tss_id "TSS63104"; exon_number "1";
Scaffold026884	StringTie	exon	1	1015	+	transcript_id "MSTRG.31316.1"; gene_id "MSTRG.31316"; xloc "XLOC_051916"; class_code "u"; tss_id "TSS63104"; exon_number "1";
A05	StringTie	transcript	30317525	30318878	-	transcript_id "MSTRG.14277.1"; gene_id "MSTRG.14277"; xloc "XLOC_024617"; class_code "u"; tss_id "TSS29933"; exon_number "2";
A05	StringTie	exon	30317525	30318105	-	transcript_id "MSTRG.14277.1"; gene_id "MSTRG.14277"; xloc "XLOC_024617"; class_code "u"; tss_id "TSS29933"; exon_number "1";
A05	StringTie	exon	30318485	30318878	-	transcript_id "MSTRG.14277.1"; gene_id "MSTRG.14277"; xloc "XLOC_024617"; class_code "u"; tss_id "TSS29933"; exon_number "2";
A03	StringTie	transcript	32846241	32930249	+	transcript_id "MSTRG.9813.1"; gene_id "MSTRG.9813"; gene_name "BraA03006129"; xloc "XLOC_013054"; cmp_ref "BraA03006129"; class_code "o"; tss_id "TSS15944"; exon_number "2";
A03	StringTie	exon	32846241	32846698	+	transcript_id "MSTRG.9813.1"; gene_id "MSTRG.9813"; gene_name "BraA03006129"; xloc "XLOC_013054"; cmp_ref "BraA03006129"; class_code "o"; tss_id "TSS15944"; exon_number "1";
A03	StringTie	exon	32930239	32930249	+	transcript_id "MSTRG.9813.1"; gene_id "MSTRG.9813"; gene_name "BraA03006129"; xloc "XLOC_013054"; cmp_ref "BraA03006129"; class_code "o"; tss_id "TSS15944"; exon_number "2";
A05	StringTie	transcript	9864800	9866116	+	transcript_id "MSTRG.12897.1"; gene_id "MSTRG.12897"; xloc "XLOC_020916"; class_code "u"; tss_id "TSS25471"; exon_number "2";
A05	StringTie	exon	9864800	9865186	+	transcript_id "MSTRG.12897.1"; gene_id "MSTRG.12897"; xloc "XLOC_020916"; class_code "u"; tss_id "TSS25471"; exon_number "1";
A05	StringTie	exon	9865779	9866116	+	transcript_id "MSTRG.12897.1"; gene_id "MSTRG.12897"; xloc "XLOC_020916"; class_code "u"; tss_id "TSS25471"; exon_number "2";
A08	StringTie	transcript	3621830	3629548	-	transcript_id "MSTRG.21229.7"; gene_id "MSTRG.21229"; gene_name "BraA08000450"; xloc "XLOC_037259"; cmp_ref "BraA08000450"; class_code "o"; tss_id "TSS45425"; exon_number "2";
A08	StringTie	exon	3621830	3621910	-	transcript_id "MSTRG.21229.7"; gene_id "MSTRG.21229"; gene_name "BraA08000450"; xloc "XLOC_037259"; cmp_ref "BraA08000450"; class_code "o"; tss_id "TSS45425"; exon_number "1";
A08	StringTie	exon	3629029	3629548	-	transcript_id "MSTRG.21229.7"; gene_id "MSTRG.21229"; gene_name "BraA08000450"; xloc "XLOC_037259"; cmp_ref "BraA08000450"; class_code "o"; tss_id "TSS45425"; exon_number "2";
A09	StringTie	transcript	30466325	30467069	-	transcript_id "MSTRG.25597.1"; gene_id "MSTRG.25597"; xloc "XLOC_044675"; class_code "u"; tss_id "TSS54439"; exon_number "1";
A09	StringTie	exon	30466325	30467069	-	transcript_id "MSTRG.25597.1"; gene_id "MSTRG.25597"; xloc "XLOC_044675"; class_code "u"; tss_id "TSS54439"; exon_number "1";
A09	StringTie	transcript	1736723	1738399	-	transcript_id "MSTRG.23760.1"; gene_id "MSTRG.23760"; gene_name "BraA09000300"; xloc "XLOC_043099"; cmp_ref "BraA09000300"; class_code "i"; tss_id "TSS52549"; exon_number "1";
A09	StringTie	exon	1736723	1738399	-	transcript_id "MSTRG.23760.1"; gene_id "MSTRG.23760"; gene_name "BraA09000300"; xloc "XLOC_043099"; cmp_ref "BraA09000300"; class_code "i"; tss_id "TSS52549"; exon_number "1";
Scaffold000175_con	StringTie	transcript	467	1774	-	transcript_id "MSTRG.30483.1"; gene_id "MSTRG.30483"; xloc "XLOC_050738"; class_code "u"; tss_id "TSS61853"; exon_number "1";
Scaffold000175_con	StringTie	exon	467	1774	-	transcript_id "MSTRG.30483.1"; gene_id "MSTRG.30483"; xloc "XLOC_050738"; class_code "u"; tss_id "TSS61853"; exon_number "1";
A02	StringTie	transcript	13821355	13821998	-	transcript_id "MSTRG.4420.1"; gene_id "MSTRG.4420"; gene_name "BraA02002331"; xloc "XLOC_008685"; cmp_ref "BraA02002331"; class_code "p"; tss_id "TSS10552"; exon_number "1";
A02	StringTie	exon	13821355	13821998	-	transcript_id "MSTRG.4420.1"; gene_id "MSTRG.4420"; gene_name "BraA02002331"; xloc "XLOC_008685"; cmp_ref "BraA02002331"; class_code "p"; tss_id "TSS10552"; exon_number "1";
A02	StringTie	transcript	13821355	13821998	-	transcript_id "MSTRG.4420.2"; gene_id "MSTRG.4420"; xloc "XLOC_008685"; class_code "u"; tss_id "TSS10552"; exon_number "2";
A02	StringTie	exon	13821355	13821522	-	transcript_id "MSTRG.4420.2"; gene_id "MSTRG.4420"; xloc "XLOC_008685"; class_code "u"; tss_id "TSS10552"; exon_number "1";
A02	StringTie	exon	13821915	13821998	-	transcript_id "MSTRG.4420.2"; gene_id "MSTRG.4420"; xloc "XLOC_008685"; class_code "u"; tss_id "TSS10552"; exon_number "2";
A04	StringTie	transcript	2518858	2519874	-	transcript_id "MSTRG.10309.1"; gene_id "MSTRG.10309"; gene_name "BraA04000398"; xloc "XLOC_018707"; cmp_ref "BraA04000398"; class_code "x"; tss_id "TSS22833"; exon_number "1";
A04	StringTie	exon	2518858	2519874	-	transcript_id "MSTRG.10309.1"; gene_id "MSTRG.10309"; gene_name "BraA04000398"; xloc "XLOC_018707"; cmp_ref "BraA04000398"; class_code "x"; tss_id "TSS22833"; exon_number "1";
A07	StringTie	transcript	1177117	1179574	+	transcript_id "MSTRG.18409.3"; gene_id "MSTRG.18409"; gene_name "BraA07000153"; xloc "XLOC_030569"; cmp_ref "BraA07000153"; class_code "o"; tss_id "TSS37244"; exon_number "2";
A07	StringTie	exon	1177117	1177247	+	transcript_id "MSTRG.18409.3"; gene_id "MSTRG.18409"; gene_name "BraA07000153"; xloc "XLOC_030569"; cmp_ref "BraA07000153"; class_code "o"; tss_id "TSS37244"; exon_number "1";
A07	StringTie	exon	1179314	1179574	+	transcript_id "MSTRG.18409.3"; gene_id "MSTRG.18409"; gene_name "BraA07000153"; xloc "XLOC_030569"; cmp_ref "BraA07000153"; class_code "o"; tss_id "TSS37244"; exon_number "2";
Scaffold000137	StringTie	transcript	149997	150444	-	transcript_id "MSTRG.30367.1"; gene_id "MSTRG.30367"; gene_name "BraSca000625"; xloc "XLOC_050552"; cmp_ref "BraSca000625"; class_code "x"; tss_id "TSS61637"; exon_number "1";
Scaffold000137	StringTie	exon	149997	150444	-	transcript_id "MSTRG.30367.1"; gene_id "MSTRG.30367"; gene_name "BraSca000625"; xloc "XLOC_050552"; cmp_ref "BraSca000625"; class_code "x"; tss_id "TSS61637"; exon_number "1";
A04	StringTie	transcript	13049372	13050235	-	transcript_id "MSTRG.11016.1"; gene_id "MSTRG.11016"; gene_name "BraA04001664"; xloc "XLOC_019374"; cmp_ref "BraA04001664"; class_code "x"; tss_id "TSS23591"; exon_number "1";
A04	StringTie	exon	13049372	13050235	-	transcript_id "MSTRG.11016.1"; gene_id "MSTRG.11016"; gene_name "BraA04001664"; xloc "XLOC_019374"; cmp_ref "BraA04001664"; class_code "x"; tss_id "TSS23591"; exon_number "1";
A09	StringTie	transcript	51340660	51342198	-	transcript_id "MSTRG.27623.1"; gene_id "MSTRG.27623"; xloc "XLOC_046267"; class_code "u"; tss_id "TSS56387"; exon_number "1";
A09	StringTie	exon	51340660	51342198	-	transcript_id "MSTRG.27623.1"; gene_id "MSTRG.27623"; xloc "XLOC_046267"; class_code "u"; tss_id "TSS56387"; exon_number "1";
A01	StringTie	transcript	16128593	16130536	-	transcript_id "MSTRG.1685.1"; gene_id "MSTRG.1685"; gene_name "BraA01002527"; xloc "XLOC_003824"; cmp_ref "BraA01002527"; class_code "x"; tss_id "TSS4698"; exon_number "1";
A01	StringTie	exon	16128593	16130536	-	transcript_id "MSTRG.1685.1"; gene_id "MSTRG.1685"; gene_name "BraA01002527"; xloc "XLOC_003824"; cmp_ref "BraA01002527"; class_code "x"; tss_id "TSS4698"; exon_number "1";
A02	StringTie	transcript	16800278	16801093	+	transcript_id "MSTRG.4678.1"; gene_id "MSTRG.4678"; gene_name "BraA02002755"; xloc "XLOC_006498"; cmp_ref "BraA02002755"; class_code "i"; tss_id "TSS7909"; exon_number "1";
A02	StringTie	exon	16800278	16801093	+	transcript_id "MSTRG.4678.1"; gene_id "MSTRG.4678"; gene_name "BraA02002755"; xloc "XLOC_006498"; cmp_ref "BraA02002755"; class_code "i"; tss_id "TSS7909"; exon_number "1";
A08	StringTie	transcript	21489143	21489965	+	transcript_id "MSTRG.22617.1"; gene_id "MSTRG.22617"; xloc "XLOC_036336"; class_code "u"; tss_id "TSS44257"; exon_number "1";
A08	StringTie	exon	21489143	21489965	+	transcript_id "MSTRG.22617.1"; gene_id "MSTRG.22617"; xloc "XLOC_036336"; class_code "u"; tss_id "TSS44257"; exon_number "1";
A09	StringTie	transcript	1549540	1551267	-	transcript_id "MSTRG.23742.1"; gene_id "MSTRG.23742"; xloc "XLOC_043082"; class_code "u"; tss_id "TSS52528"; exon_number "1";
A09	StringTie	exon	1549540	1551267	-	transcript_id "MSTRG.23742.1"; gene_id "MSTRG.23742"; xloc "XLOC_043082"; class_code "u"; tss_id "TSS52528"; exon_number "1";
Scaffold017724	StringTie	transcript	1	526	-	transcript_id "MSTRG.31247.1"; gene_id "MSTRG.31247"; xloc "XLOC_051835"; class_code "u"; tss_id "TSS63023"; exon_number "1";
Scaffold017724	StringTie	exon	1	526	-	transcript_id "MSTRG.31247.1"; gene_id "MSTRG.31247"; xloc "XLOC_051835"; class_code "u"; tss_id "TSS63023"; exon_number "1";
A06	StringTie	transcript	32790728	32791215	+	transcript_id "MSTRG.17425.1"; gene_id "MSTRG.17425"; xloc "XLOC_027245"; class_code "u"; tss_id "TSS33187"; exon_number "1";
A06	StringTie	exon	32790728	32791215	+	transcript_id "MSTRG.17425.1"; gene_id "MSTRG.17425"; xloc "XLOC_027245"; class_code "u"; tss_id "TSS33187"; exon_number "1";
A09	StringTie	transcript	17847455	17847727	+	transcript_id "MSTRG.25186.1"; gene_id "MSTRG.25186"; xloc "XLOC_040517"; class_code "u"; tss_id "TSS49467"; exon_number "1";
A09	StringTie	exon	17847455	17847727	+	transcript_id "MSTRG.25186.1"; gene_id "MSTRG.25186"; xloc "XLOC_040517"; class_code "u"; tss_id "TSS49467"; exon_number "1";
A04	StringTie	transcript	9339364	9340208	+	transcript_id "MSTRG.10754.1"; gene_id "MSTRG.10754"; xloc "XLOC_017334"; class_code "u"; tss_id "TSS21211"; exon_number "1";
A04	StringTie	exon	9339364	9340208	+	transcript_id "MSTRG.10754.1"; gene_id "MSTRG.10754"; xloc "XLOC_017334"; class_code "u"; tss_id "TSS21211"; exon_number "1";
A02	StringTie	transcript	3654660	3655810	-	transcript_id "MSTRG.3448.1"; gene_id "MSTRG.3448"; xloc "XLOC_007848"; class_code "u"; tss_id "TSS9543"; exon_number "1";
A02	StringTie	exon	3654660	3655810	-	transcript_id "MSTRG.3448.1"; gene_id "MSTRG.3448"; xloc "XLOC_007848"; class_code "u"; tss_id "TSS9543"; exon_number "1";
Scaffold000285_con	StringTie	transcript	38	1164	-	transcript_id "MSTRG.30594.1"; gene_id "MSTRG.30594"; xloc "XLOC_050897"; class_code "u"; tss_id "TSS62042"; exon_number "1";
Scaffold000285_con	StringTie	exon	38	1164	-	transcript_id "MSTRG.30594.1"; gene_id "MSTRG.30594"; xloc "XLOC_050897"; class_code "u"; tss_id "TSS62042"; exon_number "1";
A05	StringTie	transcript	24134213	24134695	+	transcript_id "MSTRG.13767.1"; gene_id "MSTRG.13767"; xloc "XLOC_021741"; class_code "u"; tss_id "TSS26418"; exon_number "1";
A05	StringTie	exon	24134213	24134695	+	transcript_id "MSTRG.13767.1"; gene_id "MSTRG.13767"; xloc "XLOC_021741"; class_code "u"; tss_id "TSS26418"; exon_number "1";
A08	StringTie	transcript	11162664	11163258	+	transcript_id "MSTRG.21634.1"; gene_id "MSTRG.21634"; xloc "XLOC_035523"; class_code "u"; tss_id "TSS43258"; exon_number "3";
A08	StringTie	exon	11162664	11162764	+	transcript_id "MSTRG.21634.1"; gene_id "MSTRG.21634"; xloc "XLOC_035523"; class_code "u"; tss_id "TSS43258"; exon_number "1";
A08	StringTie	exon	11162832	11162961	+	transcript_id "MSTRG.21634.1"; gene_id "MSTRG.21634"; xloc "XLOC_035523"; class_code "u"; tss_id "TSS43258"; exon_number "2";
A08	StringTie	exon	11163239	11163258	+	transcript_id "MSTRG.21634.1"; gene_id "MSTRG.21634"; xloc "XLOC_035523"; class_code "u"; tss_id "TSS43258"; exon_number "3";
A03	StringTie	transcript	13508366	13509323	-	transcript_id "MSTRG.7645.2"; gene_id "BraA03002725"; gene_name "BraA03002725"; xloc "XLOC_014699"; cmp_ref "BraA03002725"; class_code "j"; tss_id "TSS18006"; exon_number "3";
A03	StringTie	exon	13508366	13508846	-	transcript_id "MSTRG.7645.2"; gene_id "BraA03002725"; gene_name "BraA03002725"; xloc "XLOC_014699"; cmp_ref "BraA03002725"; class_code "j"; tss_id "TSS18006"; exon_number "1";
A03	StringTie	exon	13508956	13509050	-	transcript_id "MSTRG.7645.2"; gene_id "BraA03002725"; gene_name "BraA03002725"; xloc "XLOC_014699"; cmp_ref "BraA03002725"; class_code "j"; tss_id "TSS18006"; exon_number "2";
A03	StringTie	exon	13509149	13509323	-	transcript_id "MSTRG.7645.2"; gene_id "BraA03002725"; gene_name "BraA03002725"; xloc "XLOC_014699"; cmp_ref "BraA03002725"; class_code "j"; tss_id "TSS18006"; exon_number "3";
A02	StringTie	transcript	2411593	2411975	+	transcript_id "MSTRG.3276.1"; gene_id "MSTRG.3276"; xloc "XLOC_005300"; class_code "u"; tss_id "TSS6470"; exon_number "1";
A02	StringTie	exon	2411593	2411975	+	transcript_id "MSTRG.3276.1"; gene_id "MSTRG.3276"; xloc "XLOC_005300"; class_code "u"; tss_id "TSS6470"; exon_number "1";
A06	StringTie	transcript	32126422	32132176	+	transcript_id "MSTRG.17351.2"; gene_id "MSTRG.17351"; gene_name "BraA06003676"; xloc "XLOC_027184"; cmp_ref "BraA06003676"; class_code "o"; tss_id "TSS33100"; exon_number "4";
A06	StringTie	exon	32126422	32126668	+	transcript_id "MSTRG.17351.2"; gene_id "MSTRG.17351"; gene_name "BraA06003676"; xloc "XLOC_027184"; cmp_ref "BraA06003676"; class_code "o"; tss_id "TSS33100"; exon_number "1";
A06	StringTie	exon	32126702	32127375	+	transcript_id "MSTRG.17351.2"; gene_id "MSTRG.17351"; gene_name "BraA06003676"; xloc "XLOC_027184"; cmp_ref "BraA06003676"; class_code "o"; tss_id "TSS33100"; exon_number "2";
A06	StringTie	exon	32127493	32127977	+	transcript_id "MSTRG.17351.2"; gene_id "MSTRG.17351"; gene_name "BraA06003676"; xloc "XLOC_027184"; cmp_ref "BraA06003676"; class_code "o"; tss_id "TSS33100"; exon_number "3";
A06	StringTie	exon	32132079	32132176	+	transcript_id "MSTRG.17351.2"; gene_id "MSTRG.17351"; gene_name "BraA06003676"; xloc "XLOC_027184"; cmp_ref "BraA06003676"; class_code "o"; tss_id "TSS33100"; exon_number "4";
Scaffold040890	StringTie	transcript	1	251	+	transcript_id "MSTRG.31397.1"; gene_id "MSTRG.31397"; xloc "XLOC_052003"; class_code "u"; tss_id "TSS63191"; exon_number "1";
Scaffold040890	StringTie	exon	1	251	+	transcript_id "MSTRG.31397.1"; gene_id "MSTRG.31397"; xloc "XLOC_052003"; class_code "u"; tss_id "TSS63191"; exon_number "1";
A02	StringTie	transcript	12476807	12484653	-	transcript_id "MSTRG.4314.1"; gene_id "MSTRG.4314"; gene_name "BraA02002142"; xloc "XLOC_008594"; cmp_ref "BraA02002142"; class_code "o"; tss_id "TSS10449"; exon_number "4";
A02	StringTie	exon	12476807	12476846	-	transcript_id "MSTRG.4314.1"; gene_id "MSTRG.4314"; gene_name "BraA02002142"; xloc "XLOC_008594"; cmp_ref "BraA02002142"; class_code "o"; tss_id "TSS10449"; exon_number "1";
A02	StringTie	exon	12477002	12477017	-	transcript_id "MSTRG.4314.1"; gene_id "MSTRG.4314"; gene_name "BraA02002142"; xloc "XLOC_008594"; cmp_ref "BraA02002142"; class_code "o"; tss_id "TSS10449"; exon_number "2";
A02	StringTie	exon	12477152	12477189	-	transcript_id "MSTRG.4314.1"; gene_id "MSTRG.4314"; gene_name "BraA02002142"; xloc "XLOC_008594"; cmp_ref "BraA02002142"; class_code "o"; tss_id "TSS10449"; exon_number "3";
A02	StringTie	exon	12484201	12484653	-	transcript_id "MSTRG.4314.1"; gene_id "MSTRG.4314"; gene_name "BraA02002142"; xloc "XLOC_008594"; cmp_ref "BraA02002142"; class_code "o"; tss_id "TSS10449"; exon_number "4";
A09	StringTie	transcript	12206594	12207339	+	transcript_id "MSTRG.24765.1"; gene_id "MSTRG.24765"; xloc "XLOC_040158"; class_code "u"; tss_id "TSS49017"; exon_number "1";
A09	StringTie	exon	12206594	12207339	+	transcript_id "MSTRG.24765.1"; gene_id "MSTRG.24765"; xloc "XLOC_040158"; class_code "u"; tss_id "TSS49017"; exon_number "1";
A06	StringTie	transcript	25416428	25416716	-	transcript_id "MSTRG.16761.1"; gene_id "MSTRG.16761"; xloc "XLOC_029288"; class_code "u"; tss_id "TSS35652"; exon_number "1";
A06	StringTie	exon	25416428	25416716	-	transcript_id "MSTRG.16761.1"; gene_id "MSTRG.16761"; xloc "XLOC_029288"; class_code "u"; tss_id "TSS35652"; exon_number "1";
A02	StringTie	transcript	11477301	11478765	-	transcript_id "MSTRG.4221.1"; gene_id "MSTRG.4221"; xloc "XLOC_008525"; class_code "u"; tss_id "TSS10369"; exon_number "1";
A02	StringTie	exon	11477301	11478765	-	transcript_id "MSTRG.4221.1"; gene_id "MSTRG.4221"; xloc "XLOC_008525"; class_code "u"; tss_id "TSS10369"; exon_number "1";
A04	StringTie	transcript	10765282	10766575	+	transcript_id "MSTRG.10851.3"; gene_id "MSTRG.10851"; xloc "XLOC_017433"; class_code "u"; tss_id "TSS21325"; exon_number "2";
A04	StringTie	exon	10765282	10765704	+	transcript_id "MSTRG.10851.3"; gene_id "MSTRG.10851"; xloc "XLOC_017433"; class_code "u"; tss_id "TSS21325"; exon_number "1";
A04	StringTie	exon	10765783	10766575	+	transcript_id "MSTRG.10851.3"; gene_id "MSTRG.10851"; xloc "XLOC_017433"; class_code "u"; tss_id "TSS21325"; exon_number "2";
A04	StringTie	transcript	10765263	10766673	+	transcript_id "MSTRG.10851.2"; gene_id "MSTRG.10851"; xloc "XLOC_017433"; class_code "u"; tss_id "TSS21325"; exon_number "2";
A04	StringTie	exon	10765263	10765704	+	transcript_id "MSTRG.10851.2"; gene_id "MSTRG.10851"; xloc "XLOC_017433"; class_code "u"; tss_id "TSS21325"; exon_number "1";
A04	StringTie	exon	10765771	10766673	+	transcript_id "MSTRG.10851.2"; gene_id "MSTRG.10851"; xloc "XLOC_017433"; class_code "u"; tss_id "TSS21325"; exon_number "2";
A04	StringTie	transcript	10765263	10766930	+	transcript_id "MSTRG.10851.1"; gene_id "MSTRG.10851"; xloc "XLOC_017433"; class_code "u"; tss_id "TSS21325"; exon_number "2";
A04	StringTie	exon	10765263	10765704	+	transcript_id "MSTRG.10851.1"; gene_id "MSTRG.10851"; xloc "XLOC_017433"; class_code "u"; tss_id "TSS21325"; exon_number "1";
A04	StringTie	exon	10765822	10766930	+	transcript_id "MSTRG.10851.1"; gene_id "MSTRG.10851"; xloc "XLOC_017433"; class_code "u"; tss_id "TSS21325"; exon_number "2";
A07	StringTie	transcript	11540222	11540818	-	transcript_id "MSTRG.18972.1"; gene_id "MSTRG.18972"; xloc "XLOC_033335"; class_code "u"; tss_id "TSS40581"; exon_number "1";
A07	StringTie	exon	11540222	11540818	-	transcript_id "MSTRG.18972.1"; gene_id "MSTRG.18972"; xloc "XLOC_033335"; class_code "u"; tss_id "TSS40581"; exon_number "1";
A09	StringTie	transcript	37950348	37950712	-	transcript_id "MSTRG.26062.1"; gene_id "MSTRG.26062"; xloc "XLOC_045085"; class_code "u"; tss_id "TSS54936"; exon_number "1";
A09	StringTie	exon	37950348	37950712	-	transcript_id "MSTRG.26062.1"; gene_id "MSTRG.26062"; xloc "XLOC_045085"; class_code "u"; tss_id "TSS54936"; exon_number "1";
A09	StringTie	transcript	39714504	39716043	-	transcript_id "MSTRG.26213.1"; gene_id "MSTRG.26213"; xloc "XLOC_045226"; class_code "u"; tss_id "TSS55106"; exon_number "1";
A09	StringTie	exon	39714504	39716043	-	transcript_id "MSTRG.26213.1"; gene_id "MSTRG.26213"; xloc "XLOC_045226"; class_code "u"; tss_id "TSS55106"; exon_number "1";
A03	StringTie	transcript	6292619	6293358	-	transcript_id "MSTRG.6727.1"; gene_id "MSTRG.6727"; xloc "XLOC_014010"; class_code "u"; tss_id "TSS17162"; exon_number "2";
A03	StringTie	exon	6292619	6292733	-	transcript_id "MSTRG.6727.1"; gene_id "MSTRG.6727"; xloc "XLOC_014010"; class_code "u"; tss_id "TSS17162"; exon_number "1";
A03	StringTie	exon	6292911	6293358	-	transcript_id "MSTRG.6727.1"; gene_id "MSTRG.6727"; xloc "XLOC_014010"; class_code "u"; tss_id "TSS17162"; exon_number "2";
A06	StringTie	transcript	39641070	39641950	-	transcript_id "MSTRG.18257.1"; gene_id "MSTRG.18257"; gene_name "BraA06004978"; xloc "XLOC_030457"; cmp_ref "BraA06004978"; class_code "s"; tss_id "TSS37099"; exon_number "2";
A06	StringTie	exon	39641070	39641345	-	transcript_id "MSTRG.18257.1"; gene_id "MSTRG.18257"; gene_name "BraA06004978"; xloc "XLOC_030457"; cmp_ref "BraA06004978"; class_code "s"; tss_id "TSS37099"; exon_number "1";
A06	StringTie	exon	39641691	39641950	-	transcript_id "MSTRG.18257.1"; gene_id "MSTRG.18257"; gene_name "BraA06004978"; xloc "XLOC_030457"; cmp_ref "BraA06004978"; class_code "s"; tss_id "TSS37099"; exon_number "2";
A02	StringTie	transcript	25575776	25576855	+	transcript_id "MSTRG.5279.1"; gene_id "MSTRG.5279"; gene_name "BraA02003807"; xloc "XLOC_007065"; cmp_ref "BraA02003807"; class_code "x"; tss_id "TSS8578"; exon_number "1";
A02	StringTie	exon	25575776	25576855	+	transcript_id "MSTRG.5279.1"; gene_id "MSTRG.5279"; gene_name "BraA02003807"; xloc "XLOC_007065"; cmp_ref "BraA02003807"; class_code "x"; tss_id "TSS8578"; exon_number "1";
A08	StringTie	transcript	26165182	26166370	+	transcript_id "MSTRG.23291.7"; gene_id "BraA08003673"; gene_name "BraA08003673"; xloc "XLOC_036839"; cmp_ref "BraA08003673"; class_code "j"; tss_id "TSS44908"; exon_number "3";
A08	StringTie	exon	26165182	26165253	+	transcript_id "MSTRG.23291.7"; gene_id "BraA08003673"; gene_name "BraA08003673"; xloc "XLOC_036839"; cmp_ref "BraA08003673"; class_code "j"; tss_id "TSS44908"; exon_number "1";
A08	StringTie	exon	26165613	26165727	+	transcript_id "MSTRG.23291.7"; gene_id "BraA08003673"; gene_name "BraA08003673"; xloc "XLOC_036839"; cmp_ref "BraA08003673"; class_code "j"; tss_id "TSS44908"; exon_number "2";
A08	StringTie	exon	26165952	26166370	+	transcript_id "MSTRG.23291.7"; gene_id "BraA08003673"; gene_name "BraA08003673"; xloc "XLOC_036839"; cmp_ref "BraA08003673"; class_code "j"; tss_id "TSS44908"; exon_number "3";
A05	StringTie	transcript	28366691	28367579	-	transcript_id "MSTRG.14069.1"; gene_id "MSTRG.14069"; xloc "XLOC_024459"; class_code "u"; tss_id "TSS29725"; exon_number "2";
A05	StringTie	exon	28366691	28367092	-	transcript_id "MSTRG.14069.1"; gene_id "MSTRG.14069"; xloc "XLOC_024459"; class_code "u"; tss_id "TSS29725"; exon_number "1";
A05	StringTie	exon	28367206	28367579	-	transcript_id "MSTRG.14069.1"; gene_id "MSTRG.14069"; xloc "XLOC_024459"; class_code "u"; tss_id "TSS29725"; exon_number "2";
Scaffold039575	StringTie	transcript	1	254	-	transcript_id "MSTRG.31387.1"; gene_id "MSTRG.31387"; xloc "XLOC_051992"; class_code "u"; tss_id "TSS63180"; exon_number "1";
Scaffold039575	StringTie	exon	1	254	-	transcript_id "MSTRG.31387.1"; gene_id "MSTRG.31387"; xloc "XLOC_051992"; class_code "u"; tss_id "TSS63180"; exon_number "1";
A05	StringTie	transcript	27076130	27077040	+	transcript_id "MSTRG.14049.1"; gene_id "MSTRG.14049"; gene_name "BraA05003196"; xloc "XLOC_021968"; cmp_ref "BraA05003196"; class_code "x"; tss_id "TSS26730"; exon_number "1";
A05	StringTie	exon	27076130	27077040	+	transcript_id "MSTRG.14049.1"; gene_id "MSTRG.14049"; gene_name "BraA05003196"; xloc "XLOC_021968"; cmp_ref "BraA05003196"; class_code "x"; tss_id "TSS26730"; exon_number "1";
A01	StringTie	transcript	9243233	9243700	+	transcript_id "MSTRG.1165.1"; gene_id "MSTRG.1165"; gene_name "BraA01001693"; xloc "XLOC_000838"; cmp_ref "BraA01001693"; class_code "x"; tss_id "TSS1095"; exon_number "1";
A01	StringTie	exon	9243233	9243700	+	transcript_id "MSTRG.1165.1"; gene_id "MSTRG.1165"; gene_name "BraA01001693"; xloc "XLOC_000838"; cmp_ref "BraA01001693"; class_code "x"; tss_id "TSS1095"; exon_number "1";
A02	StringTie	transcript	8545009	8545863	+	transcript_id "MSTRG.3976.1"; gene_id "MSTRG.3976"; xloc "XLOC_005873"; class_code "u"; tss_id "TSS7170"; exon_number "1";
A02	StringTie	exon	8545009	8545863	+	transcript_id "MSTRG.3976.1"; gene_id "MSTRG.3976"; xloc "XLOC_005873"; class_code "u"; tss_id "TSS7170"; exon_number "1";
A10	StringTie	transcript	13381184	13381540	-	transcript_id "MSTRG.29327.1"; gene_id "MSTRG.29327"; xloc "XLOC_049268"; class_code "u"; tss_id "TSS60118"; exon_number "1";
A10	StringTie	exon	13381184	13381540	-	transcript_id "MSTRG.29327.1"; gene_id "MSTRG.29327"; xloc "XLOC_049268"; class_code "u"; tss_id "TSS60118"; exon_number "1";
A03	StringTie	transcript	325604	325827	-	transcript_id "MSTRG.5796.1"; gene_id "MSTRG.5796"; xloc "XLOC_013328"; class_code "u"; tss_id "TSS16270"; exon_number "1";
A03	StringTie	exon	325604	325827	-	transcript_id "MSTRG.5796.1"; gene_id "MSTRG.5796"; xloc "XLOC_013328"; class_code "u"; tss_id "TSS16270"; exon_number "1";
Scaffold011052	StringTie	transcript	1	528	-	transcript_id "MSTRG.31192.1"; gene_id "MSTRG.31192"; xloc "XLOC_051760"; class_code "u"; tss_id "TSS62947"; exon_number "1";
Scaffold011052	StringTie	exon	1	528	-	transcript_id "MSTRG.31192.1"; gene_id "MSTRG.31192"; xloc "XLOC_051760"; class_code "u"; tss_id "TSS62947"; exon_number "1";
A08	StringTie	transcript	23969414	23969630	-	transcript_id "MSTRG.22967.1"; gene_id "MSTRG.22967"; xloc "XLOC_038716"; class_code "u"; tss_id "TSS47205"; exon_number "1";
A08	StringTie	exon	23969414	23969630	-	transcript_id "MSTRG.22967.1"; gene_id "MSTRG.22967"; xloc "XLOC_038716"; class_code "u"; tss_id "TSS47205"; exon_number "1";
A07	StringTie	transcript	13741623	13742005	+	transcript_id "MSTRG.19157.1"; gene_id "MSTRG.19157"; xloc "XLOC_031331"; class_code "u"; tss_id "TSS38151"; exon_number "1";
A07	StringTie	exon	13741623	13742005	+	transcript_id "MSTRG.19157.1"; gene_id "MSTRG.19157"; xloc "XLOC_031331"; class_code "u"; tss_id "TSS38151"; exon_number "1";
Scaffold000088	StringTie	transcript	42845	43871	-	transcript_id "MSTRG.30217.1"; gene_id "MSTRG.30217"; xloc "XLOC_050130"; class_code "u"; tss_id "TSS61171"; exon_number "1";
Scaffold000088	StringTie	exon	42845	43871	-	transcript_id "MSTRG.30217.1"; gene_id "MSTRG.30217"; xloc "XLOC_050130"; class_code "u"; tss_id "TSS61171"; exon_number "1";
A04	StringTie	transcript	1814432	1815043	-	transcript_id "MSTRG.10248.1"; gene_id "MSTRG.10248"; xloc "XLOC_018664"; class_code "u"; tss_id "TSS22789"; exon_number "1";
A04	StringTie	exon	1814432	1815043	-	transcript_id "MSTRG.10248.1"; gene_id "MSTRG.10248"; xloc "XLOC_018664"; class_code "u"; tss_id "TSS22789"; exon_number "1";
A02	StringTie	transcript	11350089	11351365	+	transcript_id "MSTRG.4213.1"; gene_id "MSTRG.4213"; xloc "XLOC_006083"; class_code "u"; tss_id "TSS7411"; exon_number "1";
A02	StringTie	exon	11350089	11351365	+	transcript_id "MSTRG.4213.1"; gene_id "MSTRG.4213"; xloc "XLOC_006083"; class_code "u"; tss_id "TSS7411"; exon_number "1";
A06	StringTie	transcript	26570548	26570952	-	transcript_id "MSTRG.16820.1"; gene_id "MSTRG.16820"; gene_name "BraA06002867"; xloc "XLOC_029366"; cmp_ref "BraA06002867"; class_code "p"; tss_id "TSS35742"; exon_number "1";
A06	StringTie	exon	26570548	26570952	-	transcript_id "MSTRG.16820.1"; gene_id "MSTRG.16820"; gene_name "BraA06002867"; xloc "XLOC_029366"; cmp_ref "BraA06002867"; class_code "p"; tss_id "TSS35742"; exon_number "1";
A06	StringTie	transcript	19962836	19963137	+	transcript_id "MSTRG.16287.1"; gene_id "MSTRG.16287"; xloc "XLOC_026298"; class_code "u"; tss_id "TSS32035"; exon_number "1";
A06	StringTie	exon	19962836	19963137	+	transcript_id "MSTRG.16287.1"; gene_id "MSTRG.16287"; xloc "XLOC_026298"; class_code "u"; tss_id "TSS32035"; exon_number "1";
A03	StringTie	transcript	22887296	22887863	-	transcript_id "MSTRG.8780.1"; gene_id "MSTRG.8780"; gene_name "BraA03004494"; xloc "XLOC_015576"; cmp_ref "BraA03004494"; class_code "x"; tss_id "TSS19093"; exon_number "2";
A03	StringTie	exon	22887296	22887347	-	transcript_id "MSTRG.8780.1"; gene_id "MSTRG.8780"; gene_name "BraA03004494"; xloc "XLOC_015576"; cmp_ref "BraA03004494"; class_code "x"; tss_id "TSS19093"; exon_number "1";
A03	StringTie	exon	22887690	22887863	-	transcript_id "MSTRG.8780.1"; gene_id "MSTRG.8780"; gene_name "BraA03004494"; xloc "XLOC_015576"; cmp_ref "BraA03004494"; class_code "x"; tss_id "TSS19093"; exon_number "2";
A05	StringTie	transcript	32465313	32466583	+	transcript_id "MSTRG.14577.1"; gene_id "MSTRG.14577"; xloc "XLOC_022370"; class_code "u"; tss_id "TSS27231"; exon_number "1";
A05	StringTie	exon	32465313	32466583	+	transcript_id "MSTRG.14577.1"; gene_id "MSTRG.14577"; xloc "XLOC_022370"; class_code "u"; tss_id "TSS27231"; exon_number "1";
A08	StringTie	transcript	9450510	9450806	-	transcript_id "MSTRG.21527.1"; gene_id "MSTRG.21527"; gene_name "BraA08000986"; xloc "XLOC_037557"; cmp_ref "BraA08000986"; class_code "x"; tss_id "TSS45768"; exon_number "1";
A08	StringTie	exon	9450510	9450806	-	transcript_id "MSTRG.21527.1"; gene_id "MSTRG.21527"; gene_name "BraA08000986"; xloc "XLOC_037557"; cmp_ref "BraA08000986"; class_code "x"; tss_id "TSS45768"; exon_number "1";
A05	StringTie	transcript	21799294	21801638	-	transcript_id "MSTRG.13581.1"; gene_id "MSTRG.13581"; xloc "XLOC_024025"; class_code "u"; tss_id "TSS29236"; exon_number "1";
A05	StringTie	exon	21799294	21801638	-	transcript_id "MSTRG.13581.1"; gene_id "MSTRG.13581"; xloc "XLOC_024025"; class_code "u"; tss_id "TSS29236"; exon_number "1";
Scaffold025048	StringTie	transcript	1	309	-	transcript_id "MSTRG.31298.1"; gene_id "MSTRG.31298"; xloc "XLOC_051894"; class_code "u"; tss_id "TSS63082"; exon_number "1";
Scaffold025048	StringTie	exon	1	309	-	transcript_id "MSTRG.31298.1"; gene_id "MSTRG.31298"; xloc "XLOC_051894"; class_code "u"; tss_id "TSS63082"; exon_number "1";
A09	StringTie	transcript	9924666	9926866	-	transcript_id "MSTRG.24604.1"; gene_id "MSTRG.24604"; xloc "XLOC_043751"; class_code "u"; tss_id "TSS53367"; exon_number "2";
A09	StringTie	exon	9924666	9926350	-	transcript_id "MSTRG.24604.1"; gene_id "MSTRG.24604"; xloc "XLOC_043751"; class_code "u"; tss_id "TSS53367"; exon_number "1";
A09	StringTie	exon	9926563	9926866	-	transcript_id "MSTRG.24604.1"; gene_id "MSTRG.24604"; xloc "XLOC_043751"; class_code "u"; tss_id "TSS53367"; exon_number "2";
A09	StringTie	transcript	9924762	9926755	-	transcript_id "MSTRG.24604.2"; gene_id "MSTRG.24604"; xloc "XLOC_043751"; class_code "u"; tss_id "TSS53368"; exon_number "3";
A09	StringTie	exon	9924762	9925436	-	transcript_id "MSTRG.24604.2"; gene_id "MSTRG.24604"; xloc "XLOC_043751"; class_code "u"; tss_id "TSS53368"; exon_number "1";
A09	StringTie	exon	9925738	9926350	-	transcript_id "MSTRG.24604.2"; gene_id "MSTRG.24604"; xloc "XLOC_043751"; class_code "u"; tss_id "TSS53368"; exon_number "2";
A09	StringTie	exon	9926563	9926755	-	transcript_id "MSTRG.24604.2"; gene_id "MSTRG.24604"; xloc "XLOC_043751"; class_code "u"; tss_id "TSS53368"; exon_number "3";
A09	StringTie	transcript	9924835	9926697	-	transcript_id "MSTRG.24604.3"; gene_id "MSTRG.24604"; xloc "XLOC_043751"; class_code "u"; tss_id "TSS53368"; exon_number "2";
A09	StringTie	exon	9924835	9926350	-	transcript_id "MSTRG.24604.3"; gene_id "MSTRG.24604"; xloc "XLOC_043751"; class_code "u"; tss_id "TSS53368"; exon_number "1";
A09	StringTie	exon	9926451	9926697	-	transcript_id "MSTRG.24604.3"; gene_id "MSTRG.24604"; xloc "XLOC_043751"; class_code "u"; tss_id "TSS53368"; exon_number "2";
A06	StringTie	transcript	34721387	34722429	+	transcript_id "MSTRG.17665.1"; gene_id "MSTRG.17665"; xloc "XLOC_027410"; class_code "u"; tss_id "TSS33388"; exon_number "1";
A06	StringTie	exon	34721387	34722429	+	transcript_id "MSTRG.17665.1"; gene_id "MSTRG.17665"; xloc "XLOC_027410"; class_code "u"; tss_id "TSS33388"; exon_number "1";
A05	StringTie	transcript	13878260	13878730	+	transcript_id "MSTRG.13213.1"; gene_id "MSTRG.13213"; gene_name "BraA05001745"; xloc "XLOC_021219"; cmp_ref "BraA05001745"; class_code "p"; tss_id "TSS25826"; exon_number "1";
A05	StringTie	exon	13878260	13878730	+	transcript_id "MSTRG.13213.1"; gene_id "MSTRG.13213"; gene_name "BraA05001745"; xloc "XLOC_021219"; cmp_ref "BraA05001745"; class_code "p"; tss_id "TSS25826"; exon_number "1";
A08	StringTie	transcript	18841118	18842004	-	transcript_id "MSTRG.22324.1"; gene_id "MSTRG.22324"; xloc "XLOC_038264"; class_code "u"; tss_id "TSS46631"; exon_number "1";
A08	StringTie	exon	18841118	18842004	-	transcript_id "MSTRG.22324.1"; gene_id "MSTRG.22324"; xloc "XLOC_038264"; class_code "u"; tss_id "TSS46631"; exon_number "1";
A07	StringTie	transcript	21584191	21584745	+	transcript_id "MSTRG.19915.1"; gene_id "MSTRG.19915"; gene_name "BraA07002704"; xloc "XLOC_031917"; cmp_ref "BraA07002704"; class_code "x"; tss_id "TSS38873"; exon_number "2";
A07	StringTie	exon	21584191	21584541	+	transcript_id "MSTRG.19915.1"; gene_id "MSTRG.19915"; gene_name "BraA07002704"; xloc "XLOC_031917"; cmp_ref "BraA07002704"; class_code "x"; tss_id "TSS38873"; exon_number "1";
A07	StringTie	exon	21584632	21584745	+	transcript_id "MSTRG.19915.1"; gene_id "MSTRG.19915"; gene_name "BraA07002704"; xloc "XLOC_031917"; cmp_ref "BraA07002704"; class_code "x"; tss_id "TSS38873"; exon_number "2";
A06	StringTie	transcript	14204308	14205491	-	transcript_id "MSTRG.15568.1"; gene_id "MSTRG.15568"; gene_name "BraA06000928"; xloc "XLOC_028385"; cmp_ref "BraA06000928"; class_code "x"; tss_id "TSS34534"; exon_number "1";
A06	StringTie	exon	14204308	14205491	-	transcript_id "MSTRG.15568.1"; gene_id "MSTRG.15568"; gene_name "BraA06000928"; xloc "XLOC_028385"; cmp_ref "BraA06000928"; class_code "x"; tss_id "TSS34534"; exon_number "1";
A03	StringTie	transcript	21564348	21564818	+	transcript_id "MSTRG.8634.1"; gene_id "MSTRG.8634"; xloc "XLOC_012070"; class_code "u"; tss_id "TSS14713"; exon_number "1";
A03	StringTie	exon	21564348	21564818	+	transcript_id "MSTRG.8634.1"; gene_id "MSTRG.8634"; xloc "XLOC_012070"; class_code "u"; tss_id "TSS14713"; exon_number "1";
A08	StringTie	transcript	18465967	18466508	+	transcript_id "MSTRG.22279.1"; gene_id "MSTRG.22279"; gene_name "BraA08002236"; xloc "XLOC_036085"; cmp_ref "BraA08002236"; class_code "x"; tss_id "TSS43950"; exon_number "1";
A08	StringTie	exon	18465967	18466508	+	transcript_id "MSTRG.22279.1"; gene_id "MSTRG.22279"; gene_name "BraA08002236"; xloc "XLOC_036085"; cmp_ref "BraA08002236"; class_code "x"; tss_id "TSS43950"; exon_number "1";
A06	StringTie	transcript	13345323	13346177	+	transcript_id "MSTRG.15476.1"; gene_id "MSTRG.15476"; gene_name "BraA06000781"; xloc "XLOC_025639"; cmp_ref "BraA06000781"; class_code "p"; tss_id "TSS31201"; exon_number "1";
A06	StringTie	exon	13345323	13346177	+	transcript_id "MSTRG.15476.1"; gene_id "MSTRG.15476"; gene_name "BraA06000781"; xloc "XLOC_025639"; cmp_ref "BraA06000781"; class_code "p"; tss_id "TSS31201"; exon_number "1";
A03	StringTie	transcript	20593005	20595065	-	transcript_id "MSTRG.8538.3"; gene_id "MSTRG.8538"; xloc "XLOC_015377"; class_code "u"; tss_id "TSS18852"; exon_number "4";
A03	StringTie	exon	20593005	20593716	-	transcript_id "MSTRG.8538.3"; gene_id "MSTRG.8538"; xloc "XLOC_015377"; class_code "u"; tss_id "TSS18852"; exon_number "1";
A03	StringTie	exon	20593838	20593889	-	transcript_id "MSTRG.8538.3"; gene_id "MSTRG.8538"; xloc "XLOC_015377"; class_code "u"; tss_id "TSS18852"; exon_number "2";
A03	StringTie	exon	20594321	20594859	-	transcript_id "MSTRG.8538.3"; gene_id "MSTRG.8538"; xloc "XLOC_015377"; class_code "u"; tss_id "TSS18852"; exon_number "3";
A03	StringTie	exon	20594944	20595065	-	transcript_id "MSTRG.8538.3"; gene_id "MSTRG.8538"; xloc "XLOC_015377"; class_code "u"; tss_id "TSS18852"; exon_number "4";
A03	StringTie	transcript	20592227	20595141	-	transcript_id "MSTRG.8538.2"; gene_id "MSTRG.8538"; xloc "XLOC_015377"; class_code "u"; tss_id "TSS18852"; exon_number "3";
A03	StringTie	exon	20592227	20593910	-	transcript_id "MSTRG.8538.2"; gene_id "MSTRG.8538"; xloc "XLOC_015377"; class_code "u"; tss_id "TSS18852"; exon_number "1";
A03	StringTie	exon	20594303	20594859	-	transcript_id "MSTRG.8538.2"; gene_id "MSTRG.8538"; xloc "XLOC_015377"; class_code "u"; tss_id "TSS18852"; exon_number "2";
A03	StringTie	exon	20594944	20595141	-	transcript_id "MSTRG.8538.2"; gene_id "MSTRG.8538"; xloc "XLOC_015377"; class_code "u"; tss_id "TSS18852"; exon_number "3";
A03	StringTie	transcript	20591536	20595069	-	transcript_id "MSTRG.8538.1"; gene_id "MSTRG.8538"; xloc "XLOC_015377"; class_code "u"; tss_id "TSS18852"; exon_number "3";
A03	StringTie	exon	20591536	20592293	-	transcript_id "MSTRG.8538.1"; gene_id "MSTRG.8538"; xloc "XLOC_015377"; class_code "u"; tss_id "TSS18852"; exon_number "1";
A03	StringTie	exon	20592379	20594859	-	transcript_id "MSTRG.8538.1"; gene_id "MSTRG.8538"; xloc "XLOC_015377"; class_code "u"; tss_id "TSS18852"; exon_number "2";
A03	StringTie	exon	20594944	20595069	-	transcript_id "MSTRG.8538.1"; gene_id "MSTRG.8538"; xloc "XLOC_015377"; class_code "u"; tss_id "TSS18852"; exon_number "3";
A03	StringTie	transcript	20593110	20595109	-	transcript_id "MSTRG.8538.5"; gene_id "MSTRG.8538"; xloc "XLOC_015377"; class_code "u"; tss_id "TSS18852"; exon_number "4";
A03	StringTie	exon	20593110	20593716	-	transcript_id "MSTRG.8538.5"; gene_id "MSTRG.8538"; xloc "XLOC_015377"; class_code "u"; tss_id "TSS18852"; exon_number "1";
A03	StringTie	exon	20593838	20593910	-	transcript_id "MSTRG.8538.5"; gene_id "MSTRG.8538"; xloc "XLOC_015377"; class_code "u"; tss_id "TSS18852"; exon_number "2";
A03	StringTie	exon	20594303	20594859	-	transcript_id "MSTRG.8538.5"; gene_id "MSTRG.8538"; xloc "XLOC_015377"; class_code "u"; tss_id "TSS18852"; exon_number "3";
A03	StringTie	exon	20594944	20595109	-	transcript_id "MSTRG.8538.5"; gene_id "MSTRG.8538"; xloc "XLOC_015377"; class_code "u"; tss_id "TSS18852"; exon_number "4";
A03	StringTie	transcript	20593088	20595072	-	transcript_id "MSTRG.8538.4"; gene_id "MSTRG.8538"; xloc "XLOC_015377"; class_code "u"; tss_id "TSS18852"; exon_number "5";
A03	StringTie	exon	20593088	20593716	-	transcript_id "MSTRG.8538.4"; gene_id "MSTRG.8538"; xloc "XLOC_015377"; class_code "u"; tss_id "TSS18852"; exon_number "1";
A03	StringTie	exon	20593838	20593910	-	transcript_id "MSTRG.8538.4"; gene_id "MSTRG.8538"; xloc "XLOC_015377"; class_code "u"; tss_id "TSS18852"; exon_number "2";
A03	StringTie	exon	20594303	20594442	-	transcript_id "MSTRG.8538.4"; gene_id "MSTRG.8538"; xloc "XLOC_015377"; class_code "u"; tss_id "TSS18852"; exon_number "3";
A03	StringTie	exon	20594546	20594859	-	transcript_id "MSTRG.8538.4"; gene_id "MSTRG.8538"; xloc "XLOC_015377"; class_code "u"; tss_id "TSS18852"; exon_number "4";
A03	StringTie	exon	20594944	20595072	-	transcript_id "MSTRG.8538.4"; gene_id "MSTRG.8538"; xloc "XLOC_015377"; class_code "u"; tss_id "TSS18852"; exon_number "5";
Scaffold020709	StringTie	transcript	1	338	+	transcript_id "MSTRG.31272.1"; gene_id "MSTRG.31272"; xloc "XLOC_051864"; class_code "u"; tss_id "TSS63052"; exon_number "1";
Scaffold020709	StringTie	exon	1	338	+	transcript_id "MSTRG.31272.1"; gene_id "MSTRG.31272"; xloc "XLOC_051864"; class_code "u"; tss_id "TSS63052"; exon_number "1";
A04	StringTie	transcript	11852344	11853015	-	transcript_id "MSTRG.10924.1"; gene_id "MSTRG.10924"; xloc "XLOC_019283"; class_code "u"; tss_id "TSS23488"; exon_number "1";
A04	StringTie	exon	11852344	11853015	-	transcript_id "MSTRG.10924.1"; gene_id "MSTRG.10924"; xloc "XLOC_019283"; class_code "u"; tss_id "TSS23488"; exon_number "1";
A03	StringTie	transcript	2187586	2187974	-	transcript_id "MSTRG.6090.1"; gene_id "MSTRG.6090"; gene_name "BraA03000494"; xloc "XLOC_013550"; cmp_ref "BraA03000494"; class_code "p"; tss_id "TSS16562"; exon_number "1";
A03	StringTie	exon	2187586	2187974	-	transcript_id "MSTRG.6090.1"; gene_id "MSTRG.6090"; gene_name "BraA03000494"; xloc "XLOC_013550"; cmp_ref "BraA03000494"; class_code "p"; tss_id "TSS16562"; exon_number "1";
A05	StringTie	transcript	12678397	12678704	-	transcript_id "MSTRG.13148.1"; gene_id "MSTRG.13148"; gene_name "BraA05001624"; xloc "XLOC_023566"; cmp_ref "BraA05001624"; class_code "p"; tss_id "TSS28723"; exon_number "1";
A05	StringTie	exon	12678397	12678704	-	transcript_id "MSTRG.13148.1"; gene_id "MSTRG.13148"; gene_name "BraA05001624"; xloc "XLOC_023566"; cmp_ref "BraA05001624"; class_code "p"; tss_id "TSS28723"; exon_number "1";
A07	StringTie	transcript	8973223	8974297	+	transcript_id "MSTRG.18789.1"; gene_id "MSTRG.18789"; xloc "XLOC_030986"; class_code "u"; tss_id "TSS37729"; exon_number "1";
A07	StringTie	exon	8973223	8974297	+	transcript_id "MSTRG.18789.1"; gene_id "MSTRG.18789"; xloc "XLOC_030986"; class_code "u"; tss_id "TSS37729"; exon_number "1";
A01	StringTie	transcript	5472840	5474288	-	transcript_id "MSTRG.740.1"; gene_id "MSTRG.740"; xloc "XLOC_003065"; class_code "u"; tss_id "TSS3752"; exon_number "1";
A01	StringTie	exon	5472840	5474288	-	transcript_id "MSTRG.740.1"; gene_id "MSTRG.740"; xloc "XLOC_003065"; class_code "u"; tss_id "TSS3752"; exon_number "1";
A06	StringTie	transcript	33696834	33697033	-	transcript_id "MSTRG.17522.1"; gene_id "MSTRG.17522"; xloc "XLOC_029915"; class_code "u"; tss_id "TSS36394"; exon_number "1";
A06	StringTie	exon	33696834	33697033	-	transcript_id "MSTRG.17522.1"; gene_id "MSTRG.17522"; xloc "XLOC_029915"; class_code "u"; tss_id "TSS36394"; exon_number "1";
A02	StringTie	transcript	14044848	14045809	-	transcript_id "MSTRG.4447.1"; gene_id "MSTRG.4447"; xloc "XLOC_008710"; class_code "u"; tss_id "TSS10584"; exon_number "1";
A02	StringTie	exon	14044848	14045809	-	transcript_id "MSTRG.4447.1"; gene_id "MSTRG.4447"; xloc "XLOC_008710"; class_code "u"; tss_id "TSS10584"; exon_number "1";
Scaffold008131	StringTie	transcript	1	566	-	transcript_id "MSTRG.31151.1"; gene_id "MSTRG.31151"; xloc "XLOC_051709"; class_code "u"; tss_id "TSS62894"; exon_number "1";
Scaffold008131	StringTie	exon	1	566	-	transcript_id "MSTRG.31151.1"; gene_id "MSTRG.31151"; xloc "XLOC_051709"; class_code "u"; tss_id "TSS62894"; exon_number "1";
A01	StringTie	transcript	11919924	11921787	-	transcript_id "MSTRG.1359.1"; gene_id "MSTRG.1359"; xloc "XLOC_003548"; class_code "u"; tss_id "TSS4351"; exon_number "3";
A01	StringTie	exon	11919924	11920280	-	transcript_id "MSTRG.1359.1"; gene_id "MSTRG.1359"; xloc "XLOC_003548"; class_code "u"; tss_id "TSS4351"; exon_number "1";
A01	StringTie	exon	11921104	11921342	-	transcript_id "MSTRG.1359.1"; gene_id "MSTRG.1359"; xloc "XLOC_003548"; class_code "u"; tss_id "TSS4351"; exon_number "2";
A01	StringTie	exon	11921499	11921787	-	transcript_id "MSTRG.1359.1"; gene_id "MSTRG.1359"; xloc "XLOC_003548"; class_code "u"; tss_id "TSS4351"; exon_number "3";
A02	StringTie	transcript	2976272	2979375	+	transcript_id "MSTRG.3351.1"; gene_id "MSTRG.3351"; xloc "XLOC_005362"; class_code "u"; tss_id "TSS6545"; exon_number "1";
A02	StringTie	exon	2976272	2979375	+	transcript_id "MSTRG.3351.1"; gene_id "MSTRG.3351"; xloc "XLOC_005362"; class_code "u"; tss_id "TSS6545"; exon_number "1";
A09	StringTie	transcript	23412478	23412859	-	transcript_id "MSTRG.25349.1"; gene_id "MSTRG.25349"; xloc "XLOC_044417"; class_code "u"; tss_id "TSS54154"; exon_number "1";
A09	StringTie	exon	23412478	23412859	-	transcript_id "MSTRG.25349.1"; gene_id "MSTRG.25349"; xloc "XLOC_044417"; class_code "u"; tss_id "TSS54154"; exon_number "1";
A07	StringTie	transcript	18815029	18815316	+	transcript_id "MSTRG.19545.1"; gene_id "MSTRG.19545"; xloc "XLOC_031631"; class_code "u"; tss_id "TSS38512"; exon_number "1";
A07	StringTie	exon	18815029	18815316	+	transcript_id "MSTRG.19545.1"; gene_id "MSTRG.19545"; xloc "XLOC_031631"; class_code "u"; tss_id "TSS38512"; exon_number "1";
A03	StringTie	transcript	23533923	23534169	-	transcript_id "MSTRG.8851.1"; gene_id "MSTRG.8851"; xloc "XLOC_015638"; class_code "u"; tss_id "TSS19172"; exon_number "1";
A03	StringTie	exon	23533923	23534169	-	transcript_id "MSTRG.8851.1"; gene_id "MSTRG.8851"; xloc "XLOC_015638"; class_code "u"; tss_id "TSS19172"; exon_number "1";
A06	StringTie	transcript	18878832	18879144	-	transcript_id "MSTRG.16152.1"; gene_id "MSTRG.16152"; gene_name "BraA06001798"; xloc "XLOC_028817"; cmp_ref "BraA06001798"; class_code "p"; tss_id "TSS35073"; exon_number "1";
A06	StringTie	exon	18878832	18879144	-	transcript_id "MSTRG.16152.1"; gene_id "MSTRG.16152"; gene_name "BraA06001798"; xloc "XLOC_028817"; cmp_ref "BraA06001798"; class_code "p"; tss_id "TSS35073"; exon_number "1";
A08	StringTie	transcript	2251762	2252023	+	transcript_id "MSTRG.21128.1"; gene_id "MSTRG.21128"; xloc "XLOC_035039"; class_code "u"; tss_id "TSS42684"; exon_number "1";
A08	StringTie	exon	2251762	2252023	+	transcript_id "MSTRG.21128.1"; gene_id "MSTRG.21128"; xloc "XLOC_035039"; class_code "u"; tss_id "TSS42684"; exon_number "1";
A09	StringTie	transcript	29116098	29116442	-	transcript_id "MSTRG.25575.1"; gene_id "MSTRG.25575"; xloc "XLOC_044657"; class_code "u"; tss_id "TSS54421"; exon_number "1";
A09	StringTie	exon	29116098	29116442	-	transcript_id "MSTRG.25575.1"; gene_id "MSTRG.25575"; xloc "XLOC_044657"; class_code "u"; tss_id "TSS54421"; exon_number "1";
Scaffold058864	StringTie	transcript	1	216	-	transcript_id "MSTRG.31468.1"; gene_id "MSTRG.31468"; xloc "XLOC_052077"; class_code "u"; tss_id "TSS63266"; exon_number "1";
Scaffold058864	StringTie	exon	1	216	-	transcript_id "MSTRG.31468.1"; gene_id "MSTRG.31468"; xloc "XLOC_052077"; class_code "u"; tss_id "TSS63266"; exon_number "1";
A04	StringTie	transcript	20569203	20569592	+	transcript_id "MSTRG.11747.1"; gene_id "MSTRG.11747"; xloc "XLOC_018229"; class_code "u"; tss_id "TSS22252"; exon_number "1";
A04	StringTie	exon	20569203	20569592	+	transcript_id "MSTRG.11747.1"; gene_id "MSTRG.11747"; xloc "XLOC_018229"; class_code "u"; tss_id "TSS22252"; exon_number "1";
A07	StringTie	transcript	18210495	18215892	-	transcript_id "MSTRG.19482.1"; gene_id "BraA07002066"; gene_name "BraA07002066"; xloc "XLOC_033764"; cmp_ref "BraA07002066"; class_code "j"; tss_id "TSS41102"; exon_number "4";
A07	StringTie	exon	18210495	18210526	-	transcript_id "MSTRG.19482.1"; gene_id "BraA07002066"; gene_name "BraA07002066"; xloc "XLOC_033764"; cmp_ref "BraA07002066"; class_code "j"; tss_id "TSS41102"; exon_number "1";
A07	StringTie	exon	18214962	18215210	-	transcript_id "MSTRG.19482.1"; gene_id "BraA07002066"; gene_name "BraA07002066"; xloc "XLOC_033764"; cmp_ref "BraA07002066"; class_code "j"; tss_id "TSS41102"; exon_number "2";
A07	StringTie	exon	18215563	18215686	-	transcript_id "MSTRG.19482.1"; gene_id "BraA07002066"; gene_name "BraA07002066"; xloc "XLOC_033764"; cmp_ref "BraA07002066"; class_code "j"; tss_id "TSS41102"; exon_number "3";
A07	StringTie	exon	18215856	18215892	-	transcript_id "MSTRG.19482.1"; gene_id "BraA07002066"; gene_name "BraA07002066"; xloc "XLOC_033764"; cmp_ref "BraA07002066"; class_code "j"; tss_id "TSS41102"; exon_number "4";
A09	StringTie	transcript	48949088	48950264	-	transcript_id "MSTRG.27272.1"; gene_id "MSTRG.27272"; xloc "XLOC_046023"; class_code "u"; tss_id "TSS56079"; exon_number "2";
A09	StringTie	exon	48949088	48949936	-	transcript_id "MSTRG.27272.1"; gene_id "MSTRG.27272"; xloc "XLOC_046023"; class_code "u"; tss_id "TSS56079"; exon_number "1";
A09	StringTie	exon	48950137	48950264	-	transcript_id "MSTRG.27272.1"; gene_id "MSTRG.27272"; xloc "XLOC_046023"; class_code "u"; tss_id "TSS56079"; exon_number "2";
A10	StringTie	transcript	12401870	12402236	+	transcript_id "MSTRG.29173.1"; gene_id "MSTRG.29173"; xloc "XLOC_047546"; class_code "u"; tss_id "TSS57970"; exon_number "1";
A10	StringTie	exon	12401870	12402236	+	transcript_id "MSTRG.29173.1"; gene_id "MSTRG.29173"; xloc "XLOC_047546"; class_code "u"; tss_id "TSS57970"; exon_number "1";
Scaffold056934	StringTie	transcript	1	220	-	transcript_id "MSTRG.31460.1"; gene_id "MSTRG.31460"; xloc "XLOC_052069"; class_code "u"; tss_id "TSS63258"; exon_number "1";
Scaffold056934	StringTie	exon	1	220	-	transcript_id "MSTRG.31460.1"; gene_id "MSTRG.31460"; xloc "XLOC_052069"; class_code "u"; tss_id "TSS63258"; exon_number "1";
A03	StringTie	transcript	34845230	34845476	+	transcript_id "MSTRG.9967.1"; gene_id "MSTRG.9967"; xloc "XLOC_013201"; class_code "u"; tss_id "TSS16122"; exon_number "1";
A03	StringTie	exon	34845230	34845476	+	transcript_id "MSTRG.9967.1"; gene_id "MSTRG.9967"; xloc "XLOC_013201"; class_code "u"; tss_id "TSS16122"; exon_number "1";
A01	StringTie	transcript	402854	403579	+	transcript_id "MSTRG.47.2"; gene_id "MSTRG.47"; xloc "XLOC_000037"; class_code "u"; tss_id "TSS46"; exon_number "2";
A01	StringTie	exon	402854	403189	+	transcript_id "MSTRG.47.2"; gene_id "MSTRG.47"; xloc "XLOC_000037"; class_code "u"; tss_id "TSS46"; exon_number "1";
A01	StringTie	exon	403275	403579	+	transcript_id "MSTRG.47.2"; gene_id "MSTRG.47"; xloc "XLOC_000037"; class_code "u"; tss_id "TSS46"; exon_number "2";
A01	StringTie	transcript	402917	403458	+	transcript_id "MSTRG.47.3"; gene_id "MSTRG.47"; xloc "XLOC_000037"; class_code "u"; tss_id "TSS46"; exon_number "3";
A01	StringTie	exon	402917	403020	+	transcript_id "MSTRG.47.3"; gene_id "MSTRG.47"; xloc "XLOC_000037"; class_code "u"; tss_id "TSS46"; exon_number "1";
A01	StringTie	exon	403102	403193	+	transcript_id "MSTRG.47.3"; gene_id "MSTRG.47"; xloc "XLOC_000037"; class_code "u"; tss_id "TSS46"; exon_number "2";
A01	StringTie	exon	403275	403458	+	transcript_id "MSTRG.47.3"; gene_id "MSTRG.47"; xloc "XLOC_000037"; class_code "u"; tss_id "TSS46"; exon_number "3";
A05	StringTie	transcript	18189219	18189516	+	transcript_id "MSTRG.13443.1"; gene_id "MSTRG.13443"; xloc "XLOC_021443"; class_code "u"; tss_id "TSS26084"; exon_number "1";
A05	StringTie	exon	18189219	18189516	+	transcript_id "MSTRG.13443.1"; gene_id "MSTRG.13443"; xloc "XLOC_021443"; class_code "u"; tss_id "TSS26084"; exon_number "1";
A01	StringTie	transcript	402854	403576	+	transcript_id "MSTRG.47.1"; gene_id "MSTRG.47"; xloc "XLOC_000037"; class_code "u"; tss_id "TSS46"; exon_number "2";
A01	StringTie	exon	402854	403193	+	transcript_id "MSTRG.47.1"; gene_id "MSTRG.47"; xloc "XLOC_000037"; class_code "u"; tss_id "TSS46"; exon_number "1";
A01	StringTie	exon	403275	403576	+	transcript_id "MSTRG.47.1"; gene_id "MSTRG.47"; xloc "XLOC_000037"; class_code "u"; tss_id "TSS46"; exon_number "2";
A06	StringTie	transcript	18974090	18974739	-	transcript_id "MSTRG.16164.1"; gene_id "MSTRG.16164"; gene_name "BraA06001823"; xloc "XLOC_028825"; cmp_ref "BraA06001823"; class_code "i"; tss_id "TSS35082"; exon_number "1";
A06	StringTie	exon	18974090	18974739	-	transcript_id "MSTRG.16164.1"; gene_id "MSTRG.16164"; gene_name "BraA06001823"; xloc "XLOC_028825"; cmp_ref "BraA06001823"; class_code "i"; tss_id "TSS35082"; exon_number "1";
A04	StringTie	transcript	3068349	3068674	-	transcript_id "MSTRG.10349.1"; gene_id "MSTRG.10349"; xloc "XLOC_018743"; class_code "u"; tss_id "TSS22878"; exon_number "1";
A04	StringTie	exon	3068349	3068674	-	transcript_id "MSTRG.10349.1"; gene_id "MSTRG.10349"; xloc "XLOC_018743"; class_code "u"; tss_id "TSS22878"; exon_number "1";
Scaffold000086	StringTie	transcript	849642	850628	-	transcript_id "MSTRG.30190.1"; gene_id "MSTRG.30190"; gene_name "BraSca000217"; xloc "XLOC_050080"; cmp_ref "BraSca000217"; class_code "x"; tss_id "TSS61118"; exon_number "2";
Scaffold000086	StringTie	exon	849642	850538	-	transcript_id "MSTRG.30190.1"; gene_id "MSTRG.30190"; gene_name "BraSca000217"; xloc "XLOC_050080"; cmp_ref "BraSca000217"; class_code "x"; tss_id "TSS61118"; exon_number "1";
Scaffold000086	StringTie	exon	850577	850628	-	transcript_id "MSTRG.30190.1"; gene_id "MSTRG.30190"; gene_name "BraSca000217"; xloc "XLOC_050080"; cmp_ref "BraSca000217"; class_code "x"; tss_id "TSS61118"; exon_number "2";
Scaffold032835	StringTie	transcript	1	273	-	transcript_id "MSTRG.31347.1"; gene_id "MSTRG.31347"; xloc "XLOC_051948"; class_code "u"; tss_id "TSS63136"; exon_number "1";
Scaffold032835	StringTie	exon	1	273	-	transcript_id "MSTRG.31347.1"; gene_id "MSTRG.31347"; xloc "XLOC_051948"; class_code "u"; tss_id "TSS63136"; exon_number "1";
A07	StringTie	transcript	78862	79410	+	transcript_id "MSTRG.18306.1"; gene_id "MSTRG.18306"; xloc "XLOC_030491"; class_code "u"; tss_id "TSS37139"; exon_number "1";
A07	StringTie	exon	78862	79410	+	transcript_id "MSTRG.18306.1"; gene_id "MSTRG.18306"; xloc "XLOC_030491"; class_code "u"; tss_id "TSS37139"; exon_number "1";
A08	StringTie	transcript	5680697	5681771	-	transcript_id "MSTRG.21341.1"; gene_id "MSTRG.21341"; xloc "XLOC_037365"; class_code "u"; tss_id "TSS45554"; exon_number "2";
A08	StringTie	exon	5680697	5680805	-	transcript_id "MSTRG.21341.1"; gene_id "MSTRG.21341"; xloc "XLOC_037365"; class_code "u"; tss_id "TSS45554"; exon_number "1";
A08	StringTie	exon	5681340	5681771	-	transcript_id "MSTRG.21341.1"; gene_id "MSTRG.21341"; xloc "XLOC_037365"; class_code "u"; tss_id "TSS45554"; exon_number "2";
A06	StringTie	transcript	21899596	21899837	-	transcript_id "MSTRG.16472.1"; gene_id "MSTRG.16472"; xloc "XLOC_029067"; class_code "u"; tss_id "TSS35397"; exon_number "1";
A06	StringTie	exon	21899596	21899837	-	transcript_id "MSTRG.16472.1"; gene_id "MSTRG.16472"; xloc "XLOC_029067"; class_code "u"; tss_id "TSS35397"; exon_number "1";
Scaffold000475	StringTie	transcript	12185	12855	-	transcript_id "MSTRG.30677.1"; gene_id "MSTRG.30677"; xloc "XLOC_051018"; class_code "u"; tss_id "TSS62177"; exon_number "1";
Scaffold000475	StringTie	exon	12185	12855	-	transcript_id "MSTRG.30677.1"; gene_id "MSTRG.30677"; xloc "XLOC_051018"; class_code "u"; tss_id "TSS62177"; exon_number "1";
Scaffold033901	StringTie	transcript	3208	3655	+	transcript_id "MSTRG.31356.1"; gene_id "MSTRG.31356"; xloc "XLOC_051956"; class_code "u"; tss_id "TSS63144"; exon_number "1";
Scaffold033901	StringTie	exon	3208	3655	+	transcript_id "MSTRG.31356.1"; gene_id "MSTRG.31356"; xloc "XLOC_051956"; class_code "u"; tss_id "TSS63144"; exon_number "1";
Scaffold000895	StringTie	transcript	6902	7370	-	transcript_id "MSTRG.30852.1"; gene_id "MSTRG.30852"; xloc "XLOC_051276"; class_code "u"; tss_id "TSS62451"; exon_number "2";
Scaffold000895	StringTie	exon	6902	7239	-	transcript_id "MSTRG.30852.1"; gene_id "MSTRG.30852"; xloc "XLOC_051276"; class_code "u"; tss_id "TSS62451"; exon_number "1";
Scaffold000895	StringTie	exon	7327	7370	-	transcript_id "MSTRG.30852.1"; gene_id "MSTRG.30852"; xloc "XLOC_051276"; class_code "u"; tss_id "TSS62451"; exon_number "2";
A05	StringTie	transcript	23279303	23279811	-	transcript_id "MSTRG.13697.1"; gene_id "MSTRG.13697"; xloc "XLOC_024130"; class_code "u"; tss_id "TSS29353"; exon_number "1";
A05	StringTie	exon	23279303	23279811	-	transcript_id "MSTRG.13697.1"; gene_id "MSTRG.13697"; xloc "XLOC_024130"; class_code "u"; tss_id "TSS29353"; exon_number "1";
Scaffold028893	StringTie	transcript	1	289	+	transcript_id "MSTRG.31333.1"; gene_id "MSTRG.31333"; xloc "XLOC_051934"; class_code "u"; tss_id "TSS63122"; exon_number "1";
Scaffold028893	StringTie	exon	1	289	+	transcript_id "MSTRG.31333.1"; gene_id "MSTRG.31333"; xloc "XLOC_051934"; class_code "u"; tss_id "TSS63122"; exon_number "1";
Scaffold050559	StringTie	transcript	1	231	+	transcript_id "MSTRG.31442.1"; gene_id "MSTRG.31442"; xloc "XLOC_052050"; class_code "u"; tss_id "TSS63239"; exon_number "1";
Scaffold050559	StringTie	exon	1	231	+	transcript_id "MSTRG.31442.1"; gene_id "MSTRG.31442"; xloc "XLOC_052050"; class_code "u"; tss_id "TSS63239"; exon_number "1";
A09	StringTie	transcript	11707997	11712644	-	transcript_id "MSTRG.24725.1"; gene_id "MSTRG.24725"; gene_name "BraA09001818"; xloc "XLOC_043840"; cmp_ref "BraA09001818"; class_code "o"; tss_id "TSS53475"; exon_number "2";
A09	StringTie	exon	11707997	11708307	-	transcript_id "MSTRG.24725.1"; gene_id "MSTRG.24725"; gene_name "BraA09001818"; xloc "XLOC_043840"; cmp_ref "BraA09001818"; class_code "o"; tss_id "TSS53475"; exon_number "1";
A09	StringTie	exon	11712553	11712644	-	transcript_id "MSTRG.24725.1"; gene_id "MSTRG.24725"; gene_name "BraA09001818"; xloc "XLOC_043840"; cmp_ref "BraA09001818"; class_code "o"; tss_id "TSS53475"; exon_number "2";
Scaffold000086	StringTie	transcript	1013027	1013492	-	transcript_id "MSTRG.30204.1"; gene_id "MSTRG.30204"; xloc "XLOC_050090"; class_code "u"; tss_id "TSS61129"; exon_number "1";
Scaffold000086	StringTie	exon	1013027	1013492	-	transcript_id "MSTRG.30204.1"; gene_id "MSTRG.30204"; xloc "XLOC_050090"; class_code "u"; tss_id "TSS61129"; exon_number "1";
A09	StringTie	transcript	5475180	5475445	-	transcript_id "MSTRG.24213.1"; gene_id "MSTRG.24213"; xloc "XLOC_043432"; class_code "u"; tss_id "TSS52961"; exon_number "1";
A09	StringTie	exon	5475180	5475445	-	transcript_id "MSTRG.24213.1"; gene_id "MSTRG.24213"; xloc "XLOC_043432"; class_code "u"; tss_id "TSS52961"; exon_number "1";
A10	StringTie	transcript	12349097	12349500	-	transcript_id "MSTRG.29169.1"; gene_id "MSTRG.29169"; xloc "XLOC_049161"; class_code "u"; tss_id "TSS59993"; exon_number "1";
A10	StringTie	exon	12349097	12349500	-	transcript_id "MSTRG.29169.1"; gene_id "MSTRG.29169"; xloc "XLOC_049161"; class_code "u"; tss_id "TSS59993"; exon_number "1";
A03	StringTie	transcript	2150454	2150943	-	transcript_id "MSTRG.6084.1"; gene_id "MSTRG.6084"; xloc "XLOC_013544"; class_code "u"; tss_id "TSS16554"; exon_number "1";
A03	StringTie	exon	2150454	2150943	-	transcript_id "MSTRG.6084.1"; gene_id "MSTRG.6084"; xloc "XLOC_013544"; class_code "u"; tss_id "TSS16554"; exon_number "1";
A10	StringTie	transcript	5785351	5793602	+	transcript_id "MSTRG.28525.11"; gene_id "MSTRG.28525"; xloc "XLOC_047006"; class_code "u"; tss_id "TSS57291"; exon_number "2";
A10	StringTie	exon	5785351	5785880	+	transcript_id "MSTRG.28525.11"; gene_id "MSTRG.28525"; xloc "XLOC_047006"; class_code "u"; tss_id "TSS57291"; exon_number "1";
A10	StringTie	exon	5793165	5793602	+	transcript_id "MSTRG.28525.11"; gene_id "MSTRG.28525"; xloc "XLOC_047006"; class_code "u"; tss_id "TSS57291"; exon_number "2";
A07	StringTie	transcript	28328717	28328991	-	transcript_id "MSTRG.20752.1"; gene_id "MSTRG.20752"; xloc "XLOC_034707"; class_code "u"; tss_id "TSS42278"; exon_number "1";
A07	StringTie	exon	28328717	28328991	-	transcript_id "MSTRG.20752.1"; gene_id "MSTRG.20752"; xloc "XLOC_034707"; class_code "u"; tss_id "TSS42278"; exon_number "1";
Scaffold017724	StringTie	transcript	3047	3306	+	transcript_id "MSTRG.31250.1"; gene_id "MSTRG.31250"; xloc "XLOC_051834"; class_code "u"; tss_id "TSS63022"; exon_number "1";
Scaffold017724	StringTie	exon	3047	3306	+	transcript_id "MSTRG.31250.1"; gene_id "MSTRG.31250"; xloc "XLOC_051834"; class_code "u"; tss_id "TSS63022"; exon_number "1";
A04	StringTie	transcript	8542640	8551285	+	transcript_id "MSTRG.10701.1"; gene_id "MSTRG.10701"; xloc "XLOC_017277"; class_code "u"; tss_id "TSS21143"; exon_number "2";
A04	StringTie	exon	8542640	8542814	+	transcript_id "MSTRG.10701.1"; gene_id "MSTRG.10701"; xloc "XLOC_017277"; class_code "u"; tss_id "TSS21143"; exon_number "1";
A04	StringTie	exon	8550966	8551285	+	transcript_id "MSTRG.10701.1"; gene_id "MSTRG.10701"; xloc "XLOC_017277"; class_code "u"; tss_id "TSS21143"; exon_number "2";
A06	StringTie	transcript	35232590	35233431	+	transcript_id "MSTRG.17719.1"; gene_id "MSTRG.17719"; xloc "XLOC_027454"; class_code "u"; tss_id "TSS33443"; exon_number "1";
A06	StringTie	exon	35232590	35233431	+	transcript_id "MSTRG.17719.1"; gene_id "MSTRG.17719"; xloc "XLOC_027454"; class_code "u"; tss_id "TSS33443"; exon_number "1";
A01	StringTie	transcript	9015387	9017727	+	transcript_id "MSTRG.1137.1"; gene_id "MSTRG.1137"; xloc "XLOC_000814"; class_code "u"; tss_id "TSS1061"; exon_number "1";
A01	StringTie	exon	9015387	9017727	+	transcript_id "MSTRG.1137.1"; gene_id "MSTRG.1137"; xloc "XLOC_000814"; class_code "u"; tss_id "TSS1061"; exon_number "1";
A04	StringTie	transcript	15594918	15595802	-	transcript_id "MSTRG.11221.1"; gene_id "MSTRG.11221"; xloc "XLOC_019554"; class_code "u"; tss_id "TSS23803"; exon_number "2";
A04	StringTie	exon	15594918	15595547	-	transcript_id "MSTRG.11221.1"; gene_id "MSTRG.11221"; xloc "XLOC_019554"; class_code "u"; tss_id "TSS23803"; exon_number "1";
A04	StringTie	exon	15595661	15595802	-	transcript_id "MSTRG.11221.1"; gene_id "MSTRG.11221"; xloc "XLOC_019554"; class_code "u"; tss_id "TSS23803"; exon_number "2";
A02	StringTie	transcript	16633348	16633668	-	transcript_id "MSTRG.4659.1"; gene_id "MSTRG.4659"; xloc "XLOC_008898"; class_code "u"; tss_id "TSS10809"; exon_number "1";
A02	StringTie	exon	16633348	16633668	-	transcript_id "MSTRG.4659.1"; gene_id "MSTRG.4659"; xloc "XLOC_008898"; class_code "u"; tss_id "TSS10809"; exon_number "1";
Scaffold034729	StringTie	transcript	516	1202	-	transcript_id "MSTRG.31364.1"; gene_id "MSTRG.31364"; xloc "XLOC_051967"; class_code "u"; tss_id "TSS63155"; exon_number "1";
Scaffold034729	StringTie	exon	516	1202	-	transcript_id "MSTRG.31364.1"; gene_id "MSTRG.31364"; xloc "XLOC_051967"; class_code "u"; tss_id "TSS63155"; exon_number "1";
A05	StringTie	transcript	36040758	36042148	+	transcript_id "MSTRG.15086.1"; gene_id "MSTRG.15086"; gene_name "BraA05004708"; xloc "XLOC_022748"; cmp_ref "BraA05004708"; class_code "x"; tss_id "TSS27725"; exon_number "1";
A05	StringTie	exon	36040758	36042148	+	transcript_id "MSTRG.15086.1"; gene_id "MSTRG.15086"; gene_name "BraA05004708"; xloc "XLOC_022748"; cmp_ref "BraA05004708"; class_code "x"; tss_id "TSS27725"; exon_number "1";
Scaffold000095	StringTie	transcript	169928	170295	-	transcript_id "MSTRG.30265.1"; gene_id "MSTRG.30265"; xloc "XLOC_050270"; class_code "u"; tss_id "TSS61320"; exon_number "1";
Scaffold000095	StringTie	exon	169928	170295	-	transcript_id "MSTRG.30265.1"; gene_id "MSTRG.30265"; xloc "XLOC_050270"; class_code "u"; tss_id "TSS61320"; exon_number "1";
A06	StringTie	transcript	23842786	23844382	-	transcript_id "MSTRG.16650.1"; gene_id "MSTRG.16650"; xloc "XLOC_029204"; class_code "u"; tss_id "TSS35558"; exon_number "1";
A06	StringTie	exon	23842786	23844382	-	transcript_id "MSTRG.16650.1"; gene_id "MSTRG.16650"; xloc "XLOC_029204"; class_code "u"; tss_id "TSS35558"; exon_number "1";
A03	StringTie	transcript	1184430	1185243	+	transcript_id "MSTRG.5930.1"; gene_id "MSTRG.5930"; gene_name "BraA03000257"; xloc "XLOC_009990"; cmp_ref "BraA03000257"; class_code "x"; tss_id "TSS12139"; exon_number "1";
A03	StringTie	exon	1184430	1185243	+	transcript_id "MSTRG.5930.1"; gene_id "MSTRG.5930"; gene_name "BraA03000257"; xloc "XLOC_009990"; cmp_ref "BraA03000257"; class_code "x"; tss_id "TSS12139"; exon_number "1";
A01	StringTie	transcript	13195799	13196429	-	transcript_id "MSTRG.1468.1"; gene_id "MSTRG.1468"; xloc "XLOC_003637"; class_code "u"; tss_id "TSS4466"; exon_number "1";
A01	StringTie	exon	13195799	13196429	-	transcript_id "MSTRG.1468.1"; gene_id "MSTRG.1468"; xloc "XLOC_003637"; class_code "u"; tss_id "TSS4466"; exon_number "1";
Scaffold010987	StringTie	transcript	106	530	-	transcript_id "MSTRG.31191.1"; gene_id "MSTRG.31191"; xloc "XLOC_051759"; class_code "u"; tss_id "TSS62946"; exon_number "1";
Scaffold010987	StringTie	exon	106	530	-	transcript_id "MSTRG.31191.1"; gene_id "MSTRG.31191"; xloc "XLOC_051759"; class_code "u"; tss_id "TSS62946"; exon_number "1";
A07	StringTie	transcript	24901113	24901474	-	transcript_id "MSTRG.20264.1"; gene_id "MSTRG.20264"; gene_name "BraA07003255"; xloc "XLOC_034375"; cmp_ref "BraA07003255"; class_code "x"; tss_id "TSS41856"; exon_number "1";
A07	StringTie	exon	24901113	24901474	-	transcript_id "MSTRG.20264.1"; gene_id "MSTRG.20264"; gene_name "BraA07003255"; xloc "XLOC_034375"; cmp_ref "BraA07003255"; class_code "x"; tss_id "TSS41856"; exon_number "1";
A01	StringTie	transcript	22500719	22502086	+	transcript_id "MSTRG.1939.1"; gene_id "MSTRG.1939"; xloc "XLOC_001627"; class_code "u"; tss_id "TSS1997"; exon_number "1";
A01	StringTie	exon	22500719	22502086	+	transcript_id "MSTRG.1939.1"; gene_id "MSTRG.1939"; xloc "XLOC_001627"; class_code "u"; tss_id "TSS1997"; exon_number "1";
A09	StringTie	transcript	17312748	17313045	+	transcript_id "MSTRG.25152.1"; gene_id "MSTRG.25152"; xloc "XLOC_040480"; class_code "u"; tss_id "TSS49420"; exon_number "1";
A09	StringTie	exon	17312748	17313045	+	transcript_id "MSTRG.25152.1"; gene_id "MSTRG.25152"; xloc "XLOC_040480"; class_code "u"; tss_id "TSS49420"; exon_number "1";
A04	StringTie	transcript	21565114	21567669	-	transcript_id "MSTRG.11874.3"; gene_id "BraA04002988"; gene_name "BraA04002988"; xloc "XLOC_020080"; cmp_ref "BraA04002988"; class_code "j"; tss_id "TSS24457"; exon_number "3";
A04	StringTie	exon	21565114	21565395	-	transcript_id "MSTRG.11874.3"; gene_id "BraA04002988"; gene_name "BraA04002988"; xloc "XLOC_020080"; cmp_ref "BraA04002988"; class_code "j"; tss_id "TSS24457"; exon_number "1";
A04	StringTie	exon	21567207	21567384	-	transcript_id "MSTRG.11874.3"; gene_id "BraA04002988"; gene_name "BraA04002988"; xloc "XLOC_020080"; cmp_ref "BraA04002988"; class_code "j"; tss_id "TSS24457"; exon_number "2";
A04	StringTie	exon	21567457	21567669	-	transcript_id "MSTRG.11874.3"; gene_id "BraA04002988"; gene_name "BraA04002988"; xloc "XLOC_020080"; cmp_ref "BraA04002988"; class_code "j"; tss_id "TSS24457"; exon_number "3";
A04	StringTie	transcript	21565113	21567669	-	transcript_id "MSTRG.11874.2"; gene_id "BraA04002988"; gene_name "BraA04002988"; xloc "XLOC_020080"; cmp_ref "BraA04002988"; class_code "j"; tss_id "TSS24457"; exon_number "3";
A04	StringTie	exon	21565113	21565395	-	transcript_id "MSTRG.11874.2"; gene_id "BraA04002988"; gene_name "BraA04002988"; xloc "XLOC_020080"; cmp_ref "BraA04002988"; class_code "j"; tss_id "TSS24457"; exon_number "1";
A04	StringTie	exon	21565854	21566031	-	transcript_id "MSTRG.11874.2"; gene_id "BraA04002988"; gene_name "BraA04002988"; xloc "XLOC_020080"; cmp_ref "BraA04002988"; class_code "j"; tss_id "TSS24457"; exon_number "2";
A04	StringTie	exon	21567457	21567669	-	transcript_id "MSTRG.11874.2"; gene_id "BraA04002988"; gene_name "BraA04002988"; xloc "XLOC_020080"; cmp_ref "BraA04002988"; class_code "j"; tss_id "TSS24457"; exon_number "3";
A04	StringTie	transcript	21565113	21566322	-	transcript_id "MSTRG.11874.1"; gene_id "BraA04002988"; gene_name "BraA04002988"; xloc "XLOC_020080"; cmp_ref "BraA04002988"; class_code "j"; tss_id "TSS24456"; exon_number "3";
A04	StringTie	exon	21565113	21565395	-	transcript_id "MSTRG.11874.1"; gene_id "BraA04002988"; gene_name "BraA04002988"; xloc "XLOC_020080"; cmp_ref "BraA04002988"; class_code "j"; tss_id "TSS24456"; exon_number "1";
A04	StringTie	exon	21565854	21566031	-	transcript_id "MSTRG.11874.1"; gene_id "BraA04002988"; gene_name "BraA04002988"; xloc "XLOC_020080"; cmp_ref "BraA04002988"; class_code "j"; tss_id "TSS24456"; exon_number "2";
A04	StringTie	exon	21566104	21566322	-	transcript_id "MSTRG.11874.1"; gene_id "BraA04002988"; gene_name "BraA04002988"; xloc "XLOC_020080"; cmp_ref "BraA04002988"; class_code "j"; tss_id "TSS24456"; exon_number "3";
A06	StringTie	transcript	28812471	28812676	+	transcript_id "MSTRG.16987.1"; gene_id "MSTRG.16987"; xloc "XLOC_026924"; class_code "u"; tss_id "TSS32779"; exon_number "1";
A06	StringTie	exon	28812471	28812676	+	transcript_id "MSTRG.16987.1"; gene_id "MSTRG.16987"; xloc "XLOC_026924"; class_code "u"; tss_id "TSS32779"; exon_number "1";
A04	StringTie	transcript	4391363	4391891	-	transcript_id "MSTRG.10461.1"; gene_id "MSTRG.10461"; xloc "XLOC_018840"; class_code "u"; tss_id "TSS22991"; exon_number "1";
A04	StringTie	exon	4391363	4391891	-	transcript_id "MSTRG.10461.1"; gene_id "MSTRG.10461"; xloc "XLOC_018840"; class_code "u"; tss_id "TSS22991"; exon_number "1";
A09	StringTie	transcript	28391942	28392951	-	transcript_id "MSTRG.25554.1"; gene_id "MSTRG.25554"; xloc "XLOC_044640"; class_code "u"; tss_id "TSS54400"; exon_number "1";
A09	StringTie	exon	28391942	28392951	-	transcript_id "MSTRG.25554.1"; gene_id "MSTRG.25554"; xloc "XLOC_044640"; class_code "u"; tss_id "TSS54400"; exon_number "1";
A09	StringTie	transcript	21367198	21367730	-	transcript_id "MSTRG.25286.1"; gene_id "MSTRG.25286"; gene_name "BraA09002748"; xloc "XLOC_044351"; cmp_ref "BraA09002748"; class_code "x"; tss_id "TSS54078"; exon_number "1";
A09	StringTie	exon	21367198	21367730	-	transcript_id "MSTRG.25286.1"; gene_id "MSTRG.25286"; gene_name "BraA09002748"; xloc "XLOC_044351"; cmp_ref "BraA09002748"; class_code "x"; tss_id "TSS54078"; exon_number "1";
A06	StringTie	transcript	25984839	25985823	+	transcript_id "MSTRG.16784.1"; gene_id "MSTRG.16784"; gene_name "BraA06002800"; xloc "XLOC_026720"; cmp_ref "BraA06002800"; class_code "x"; tss_id "TSS32530"; exon_number "1";
A06	StringTie	exon	25984839	25985823	+	transcript_id "MSTRG.16784.1"; gene_id "MSTRG.16784"; gene_name "BraA06002800"; xloc "XLOC_026720"; cmp_ref "BraA06002800"; class_code "x"; tss_id "TSS32530"; exon_number "1";
A09	StringTie	transcript	30452471	30461360	+	transcript_id "MSTRG.25594.3"; gene_id "MSTRG.25594"; xloc "XLOC_040961"; class_code "u"; tss_id "TSS49965"; exon_number "2";
A09	StringTie	exon	30452471	30452580	+	transcript_id "MSTRG.25594.3"; gene_id "MSTRG.25594"; xloc "XLOC_040961"; class_code "u"; tss_id "TSS49965"; exon_number "1";
A09	StringTie	exon	30461135	30461360	+	transcript_id "MSTRG.25594.3"; gene_id "MSTRG.25594"; xloc "XLOC_040961"; class_code "u"; tss_id "TSS49965"; exon_number "2";
A06	StringTie	transcript	35895163	35895777	-	transcript_id "MSTRG.17815.1"; gene_id "MSTRG.17815"; xloc "XLOC_030125"; class_code "u"; tss_id "TSS36664"; exon_number "1";
A06	StringTie	exon	35895163	35895777	-	transcript_id "MSTRG.17815.1"; gene_id "MSTRG.17815"; xloc "XLOC_030125"; class_code "u"; tss_id "TSS36664"; exon_number "1";
A03	StringTie	transcript	25130192	25131051	-	transcript_id "MSTRG.9028.1"; gene_id "MSTRG.9028"; gene_name "BraA03004877"; xloc "XLOC_015787"; cmp_ref "BraA03004877"; class_code "x"; tss_id "TSS19358"; exon_number "1";
A03	StringTie	exon	25130192	25131051	-	transcript_id "MSTRG.9028.1"; gene_id "MSTRG.9028"; gene_name "BraA03004877"; xloc "XLOC_015787"; cmp_ref "BraA03004877"; class_code "x"; tss_id "TSS19358"; exon_number "1";
A07	StringTie	transcript	12444092	12444391	-	transcript_id "MSTRG.19039.1"; gene_id "MSTRG.19039"; xloc "XLOC_033402"; class_code "u"; tss_id "TSS40654"; exon_number "1";
A07	StringTie	exon	12444092	12444391	-	transcript_id "MSTRG.19039.1"; gene_id "MSTRG.19039"; xloc "XLOC_033402"; class_code "u"; tss_id "TSS40654"; exon_number "1";
A03	StringTie	transcript	31411353	31411566	-	transcript_id "MSTRG.9674.1"; gene_id "MSTRG.9674"; xloc "XLOC_016281"; class_code "u"; tss_id "TSS19966"; exon_number "1";
A03	StringTie	exon	31411353	31411566	-	transcript_id "MSTRG.9674.1"; gene_id "MSTRG.9674"; xloc "XLOC_016281"; class_code "u"; tss_id "TSS19966"; exon_number "1";
A06	StringTie	transcript	18014836	18017190	+	transcript_id "MSTRG.16034.1"; gene_id "MSTRG.16034"; gene_name "BraA06001634"; xloc "XLOC_026085"; cmp_ref "BraA06001634"; class_code "x"; tss_id "TSS31762"; exon_number "1";
A06	StringTie	exon	18014836	18017190	+	transcript_id "MSTRG.16034.1"; gene_id "MSTRG.16034"; gene_name "BraA06001634"; xloc "XLOC_026085"; cmp_ref "BraA06001634"; class_code "x"; tss_id "TSS31762"; exon_number "1";
A09	StringTie	transcript	17141269	17143291	+	transcript_id "MSTRG.25136.1"; gene_id "MSTRG.25136"; gene_name "BraA09002476"; xloc "XLOC_040468"; cmp_ref "BraA09002476"; class_code "x"; tss_id "TSS49403"; exon_number "2";
A09	StringTie	exon	17141269	17142408	+	transcript_id "MSTRG.25136.1"; gene_id "MSTRG.25136"; gene_name "BraA09002476"; xloc "XLOC_040468"; cmp_ref "BraA09002476"; class_code "x"; tss_id "TSS49403"; exon_number "1";
A09	StringTie	exon	17142609	17143291	+	transcript_id "MSTRG.25136.1"; gene_id "MSTRG.25136"; gene_name "BraA09002476"; xloc "XLOC_040468"; cmp_ref "BraA09002476"; class_code "x"; tss_id "TSS49403"; exon_number "2";
Scaffold001049	StringTie	transcript	1377	1904	+	transcript_id "MSTRG.30892.1"; gene_id "MSTRG.30892"; xloc "XLOC_051334"; class_code "u"; tss_id "TSS62511"; exon_number "1";
Scaffold001049	StringTie	exon	1377	1904	+	transcript_id "MSTRG.30892.1"; gene_id "MSTRG.30892"; xloc "XLOC_051334"; class_code "u"; tss_id "TSS62511"; exon_number "1";
A07	StringTie	transcript	12074454	12074683	-	transcript_id "MSTRG.19005.1"; gene_id "MSTRG.19005"; gene_name "BraA07001349"; xloc "XLOC_033373"; cmp_ref "BraA07001349"; class_code "x"; tss_id "TSS40622"; exon_number "1";
A07	StringTie	exon	12074454	12074683	-	transcript_id "MSTRG.19005.1"; gene_id "MSTRG.19005"; gene_name "BraA07001349"; xloc "XLOC_033373"; cmp_ref "BraA07001349"; class_code "x"; tss_id "TSS40622"; exon_number "1";
A08	StringTie	transcript	13238254	13239754	-	transcript_id "MSTRG.21823.1"; gene_id "MSTRG.21823"; xloc "XLOC_037790"; class_code "u"; tss_id "TSS46048"; exon_number "1";
A08	StringTie	exon	13238254	13239754	-	transcript_id "MSTRG.21823.1"; gene_id "MSTRG.21823"; xloc "XLOC_037790"; class_code "u"; tss_id "TSS46048"; exon_number "1";
A06	StringTie	transcript	14074690	14075606	+	transcript_id "MSTRG.15555.1"; gene_id "MSTRG.15555"; gene_name "BraA06000902"; xloc "XLOC_025707"; cmp_ref "BraA06000902"; class_code "x"; tss_id "TSS31283"; exon_number "1";
A06	StringTie	exon	14074690	14075606	+	transcript_id "MSTRG.15555.1"; gene_id "MSTRG.15555"; gene_name "BraA06000902"; xloc "XLOC_025707"; cmp_ref "BraA06000902"; class_code "x"; tss_id "TSS31283"; exon_number "1";
A02	StringTie	transcript	26561488	26562278	+	transcript_id "MSTRG.5367.1"; gene_id "MSTRG.5367"; xloc "XLOC_007134"; class_code "u"; tss_id "TSS8663"; exon_number "1";
A02	StringTie	exon	26561488	26562278	+	transcript_id "MSTRG.5367.1"; gene_id "MSTRG.5367"; xloc "XLOC_007134"; class_code "u"; tss_id "TSS8663"; exon_number "1";
A06	StringTie	transcript	3322587	3328256	-	transcript_id "MSTRG.15116.1"; gene_id "MSTRG.15116"; xloc "XLOC_027927"; class_code "u"; tss_id "TSS34011"; exon_number "2";
A06	StringTie	exon	3322587	3322732	-	transcript_id "MSTRG.15116.1"; gene_id "MSTRG.15116"; xloc "XLOC_027927"; class_code "u"; tss_id "TSS34011"; exon_number "1";
A06	StringTie	exon	3328164	3328256	-	transcript_id "MSTRG.15116.1"; gene_id "MSTRG.15116"; xloc "XLOC_027927"; class_code "u"; tss_id "TSS34011"; exon_number "2";
Scaffold001307	StringTie	transcript	1981	2323	+	transcript_id "MSTRG.30921.1"; gene_id "MSTRG.30921"; gene_name "BraSca001130"; xloc "XLOC_051388"; cmp_ref "BraSca001130"; class_code "x"; tss_id "TSS62566"; exon_number "1";
Scaffold001307	StringTie	exon	1981	2323	+	transcript_id "MSTRG.30921.1"; gene_id "MSTRG.30921"; gene_name "BraSca001130"; xloc "XLOC_051388"; cmp_ref "BraSca001130"; class_code "x"; tss_id "TSS62566"; exon_number "1";
A03	StringTie	transcript	3951462	3952328	+	transcript_id "MSTRG.6365.1"; gene_id "MSTRG.6365"; gene_name "BraA03000894"; xloc "XLOC_010303"; cmp_ref "BraA03000894"; class_code "p"; tss_id "TSS12532"; exon_number "1";
A03	StringTie	exon	3951462	3952328	+	transcript_id "MSTRG.6365.1"; gene_id "MSTRG.6365"; gene_name "BraA03000894"; xloc "XLOC_010303"; cmp_ref "BraA03000894"; class_code "p"; tss_id "TSS12532"; exon_number "1";
A03	StringTie	transcript	18977897	18978327	-	transcript_id "MSTRG.8357.1"; gene_id "MSTRG.8357"; gene_name "BraA03003821"; xloc "XLOC_015236"; cmp_ref "BraA03003821"; class_code "p"; tss_id "TSS18678"; exon_number "1";
A03	StringTie	exon	18977897	18978327	-	transcript_id "MSTRG.8357.1"; gene_id "MSTRG.8357"; gene_name "BraA03003821"; xloc "XLOC_015236"; cmp_ref "BraA03003821"; class_code "p"; tss_id "TSS18678"; exon_number "1";
A06	StringTie	transcript	18489323	18489656	-	transcript_id "MSTRG.16103.1"; gene_id "MSTRG.16103"; xloc "XLOC_028785"; class_code "u"; tss_id "TSS35023"; exon_number "1";
A06	StringTie	exon	18489323	18489656	-	transcript_id "MSTRG.16103.1"; gene_id "MSTRG.16103"; xloc "XLOC_028785"; class_code "u"; tss_id "TSS35023"; exon_number "1";
A09	StringTie	transcript	32053473	32053935	+	transcript_id "MSTRG.25668.1"; gene_id "MSTRG.25668"; xloc "XLOC_041037"; class_code "u"; tss_id "TSS50054"; exon_number "1";
A09	StringTie	exon	32053473	32053935	+	transcript_id "MSTRG.25668.1"; gene_id "MSTRG.25668"; xloc "XLOC_041037"; class_code "u"; tss_id "TSS50054"; exon_number "1";
A02	StringTie	transcript	20091454	20091709	-	transcript_id "MSTRG.4902.1"; gene_id "MSTRG.4902"; xloc "XLOC_009115"; class_code "u"; tss_id "TSS11074"; exon_number "1";
A02	StringTie	exon	20091454	20091709	-	transcript_id "MSTRG.4902.1"; gene_id "MSTRG.4902"; xloc "XLOC_009115"; class_code "u"; tss_id "TSS11074"; exon_number "1";
A07	StringTie	transcript	24300855	24302896	-	transcript_id "MSTRG.20190.1"; gene_id "MSTRG.20190"; gene_name "BraA07003150"; xloc "XLOC_034320"; cmp_ref "BraA07003150"; class_code "x"; tss_id "TSS41790"; exon_number "2";
A07	StringTie	exon	24300855	24301434	-	transcript_id "MSTRG.20190.1"; gene_id "MSTRG.20190"; gene_name "BraA07003150"; xloc "XLOC_034320"; cmp_ref "BraA07003150"; class_code "x"; tss_id "TSS41790"; exon_number "1";
A07	StringTie	exon	24301455	24302896	-	transcript_id "MSTRG.20190.1"; gene_id "MSTRG.20190"; gene_name "BraA07003150"; xloc "XLOC_034320"; cmp_ref "BraA07003150"; class_code "x"; tss_id "TSS41790"; exon_number "2";
Scaffold005342	StringTie	transcript	5	523	+	transcript_id "MSTRG.31096.1"; gene_id "MSTRG.31096"; xloc "XLOC_051638"; class_code "u"; tss_id "TSS62823"; exon_number "1";
Scaffold005342	StringTie	exon	5	523	+	transcript_id "MSTRG.31096.1"; gene_id "MSTRG.31096"; xloc "XLOC_051638"; class_code "u"; tss_id "TSS62823"; exon_number "1";
A04	StringTie	transcript	18712801	18713759	+	transcript_id "MSTRG.11536.1"; gene_id "MSTRG.11536"; gene_name "BraA04002484"; xloc "XLOC_018067"; cmp_ref "BraA04002484"; class_code "x"; tss_id "TSS22065"; exon_number "1";
A04	StringTie	exon	18712801	18713759	+	transcript_id "MSTRG.11536.1"; gene_id "MSTRG.11536"; gene_name "BraA04002484"; xloc "XLOC_018067"; cmp_ref "BraA04002484"; class_code "x"; tss_id "TSS22065"; exon_number "1";
Scaffold006880	StringTie	transcript	51	267	-	transcript_id "MSTRG.31131.1"; gene_id "MSTRG.31131"; xloc "XLOC_051682"; class_code "u"; tss_id "TSS62867"; exon_number "1";
Scaffold006880	StringTie	exon	51	267	-	transcript_id "MSTRG.31131.1"; gene_id "MSTRG.31131"; xloc "XLOC_051682"; class_code "u"; tss_id "TSS62867"; exon_number "1";
A01	StringTie	transcript	12359741	12360906	-	transcript_id "MSTRG.1376.1"; gene_id "MSTRG.1376"; xloc "XLOC_003569"; class_code "u"; tss_id "TSS4376"; exon_number "1";
A01	StringTie	exon	12359741	12360906	-	transcript_id "MSTRG.1376.1"; gene_id "MSTRG.1376"; xloc "XLOC_003569"; class_code "u"; tss_id "TSS4376"; exon_number "1";
A02	StringTie	transcript	30374399	30374750	+	transcript_id "MSTRG.5736.1"; gene_id "MSTRG.5736"; xloc "XLOC_007455"; class_code "u"; tss_id "TSS9064"; exon_number "1";
A02	StringTie	exon	30374399	30374750	+	transcript_id "MSTRG.5736.1"; gene_id "MSTRG.5736"; xloc "XLOC_007455"; class_code "u"; tss_id "TSS9064"; exon_number "1";
Scaffold005883	StringTie	transcript	81	815	+	transcript_id "MSTRG.31105.1"; gene_id "MSTRG.31105"; xloc "XLOC_051647"; class_code "u"; tss_id "TSS62832"; exon_number "1";
Scaffold005883	StringTie	exon	81	815	+	transcript_id "MSTRG.31105.1"; gene_id "MSTRG.31105"; xloc "XLOC_051647"; class_code "u"; tss_id "TSS62832"; exon_number "1";
A08	StringTie	transcript	14552136	14553979	-	transcript_id "MSTRG.21923.1"; gene_id "MSTRG.21923"; gene_name "BraA08001604"; xloc "XLOC_037887"; cmp_ref "BraA08001604"; class_code "x"; tss_id "TSS46164"; exon_number "2";
A08	StringTie	exon	14552136	14553687	-	transcript_id "MSTRG.21923.1"; gene_id "MSTRG.21923"; gene_name "BraA08001604"; xloc "XLOC_037887"; cmp_ref "BraA08001604"; class_code "x"; tss_id "TSS46164"; exon_number "1";
A08	StringTie	exon	14553921	14553979	-	transcript_id "MSTRG.21923.1"; gene_id "MSTRG.21923"; gene_name "BraA08001604"; xloc "XLOC_037887"; cmp_ref "BraA08001604"; class_code "x"; tss_id "TSS46164"; exon_number "2";
A09	StringTie	transcript	19331142	19331488	-	transcript_id "MSTRG.25215.1"; gene_id "MSTRG.25215"; xloc "XLOC_044270"; class_code "u"; tss_id "TSS53984"; exon_number "1";
A09	StringTie	exon	19331142	19331488	-	transcript_id "MSTRG.25215.1"; gene_id "MSTRG.25215"; xloc "XLOC_044270"; class_code "u"; tss_id "TSS53984"; exon_number "1";
A02	StringTie	transcript	19926206	19926521	+	transcript_id "MSTRG.4883.1"; gene_id "MSTRG.4883"; xloc "XLOC_006693"; class_code "u"; tss_id "TSS8143"; exon_number "1";
A02	StringTie	exon	19926206	19926521	+	transcript_id "MSTRG.4883.1"; gene_id "MSTRG.4883"; xloc "XLOC_006693"; class_code "u"; tss_id "TSS8143"; exon_number "1";
A06	StringTie	transcript	25773916	25775246	-	transcript_id "MSTRG.16774.1"; gene_id "MSTRG.16774"; xloc "XLOC_029314"; class_code "u"; tss_id "TSS35681"; exon_number "1";
A06	StringTie	exon	25773916	25775246	-	transcript_id "MSTRG.16774.1"; gene_id "MSTRG.16774"; xloc "XLOC_029314"; class_code "u"; tss_id "TSS35681"; exon_number "1";
A04	StringTie	transcript	3326259	3326787	-	transcript_id "MSTRG.10372.1"; gene_id "MSTRG.10372"; xloc "XLOC_018765"; class_code "u"; tss_id "TSS22906"; exon_number "2";
A04	StringTie	exon	3326259	3326640	-	transcript_id "MSTRG.10372.1"; gene_id "MSTRG.10372"; xloc "XLOC_018765"; class_code "u"; tss_id "TSS22906"; exon_number "1";
A04	StringTie	exon	3326757	3326787	-	transcript_id "MSTRG.10372.1"; gene_id "MSTRG.10372"; xloc "XLOC_018765"; class_code "u"; tss_id "TSS22906"; exon_number "2";
A04	StringTie	transcript	11820291	11821757	-	transcript_id "MSTRG.10915.1"; gene_id "MSTRG.10915"; gene_name "BraA04001490"; xloc "XLOC_019275"; cmp_ref "BraA04001490"; class_code "p"; tss_id "TSS23480"; exon_number "1";
A04	StringTie	exon	11820291	11821757	-	transcript_id "MSTRG.10915.1"; gene_id "MSTRG.10915"; gene_name "BraA04001490"; xloc "XLOC_019275"; cmp_ref "BraA04001490"; class_code "p"; tss_id "TSS23480"; exon_number "1";
A09	StringTie	transcript	38247052	38249383	-	transcript_id "MSTRG.26080.1"; gene_id "MSTRG.26080"; xloc "XLOC_045098"; class_code "u"; tss_id "TSS54952"; exon_number "6";
A09	StringTie	exon	38247052	38247689	-	transcript_id "MSTRG.26080.1"; gene_id "MSTRG.26080"; xloc "XLOC_045098"; class_code "u"; tss_id "TSS54952"; exon_number "1";
A09	StringTie	exon	38247769	38247857	-	transcript_id "MSTRG.26080.1"; gene_id "MSTRG.26080"; xloc "XLOC_045098"; class_code "u"; tss_id "TSS54952"; exon_number "2";
A09	StringTie	exon	38247953	38248034	-	transcript_id "MSTRG.26080.1"; gene_id "MSTRG.26080"; xloc "XLOC_045098"; class_code "u"; tss_id "TSS54952"; exon_number "3";
A09	StringTie	exon	38248338	38248425	-	transcript_id "MSTRG.26080.1"; gene_id "MSTRG.26080"; xloc "XLOC_045098"; class_code "u"; tss_id "TSS54952"; exon_number "4";
A09	StringTie	exon	38248502	38248998	-	transcript_id "MSTRG.26080.1"; gene_id "MSTRG.26080"; xloc "XLOC_045098"; class_code "u"; tss_id "TSS54952"; exon_number "5";
A09	StringTie	exon	38249111	38249383	-	transcript_id "MSTRG.26080.1"; gene_id "MSTRG.26080"; xloc "XLOC_045098"; class_code "u"; tss_id "TSS54952"; exon_number "6";
A07	StringTie	transcript	12427049	12427764	-	transcript_id "MSTRG.19037.1"; gene_id "MSTRG.19037"; xloc "XLOC_033401"; class_code "u"; tss_id "TSS40653"; exon_number "1";
A07	StringTie	exon	12427049	12427764	-	transcript_id "MSTRG.19037.1"; gene_id "MSTRG.19037"; xloc "XLOC_033401"; class_code "u"; tss_id "TSS40653"; exon_number "1";
Scaffold000167_con	StringTie	transcript	78557	93330	-	transcript_id "MSTRG.30454.1"; gene_id "MSTRG.30454"; gene_name "BraSca000744"; xloc "XLOC_050708"; cmp_ref "BraSca000744"; class_code "o"; tss_id "TSS61815"; exon_number "2";
Scaffold000167_con	StringTie	exon	78557	78960	-	transcript_id "MSTRG.30454.1"; gene_id "MSTRG.30454"; gene_name "BraSca000744"; xloc "XLOC_050708"; cmp_ref "BraSca000744"; class_code "o"; tss_id "TSS61815"; exon_number "1";
Scaffold000167_con	StringTie	exon	93275	93330	-	transcript_id "MSTRG.30454.1"; gene_id "MSTRG.30454"; gene_name "BraSca000744"; xloc "XLOC_050708"; cmp_ref "BraSca000744"; class_code "o"; tss_id "TSS61815"; exon_number "2";
A05	StringTie	transcript	34627209	34628139	-	transcript_id "MSTRG.14888.1"; gene_id "MSTRG.14888"; xloc "XLOC_025056"; class_code "u"; tss_id "TSS30495"; exon_number "1";
A05	StringTie	exon	34627209	34628139	-	transcript_id "MSTRG.14888.1"; gene_id "MSTRG.14888"; xloc "XLOC_025056"; class_code "u"; tss_id "TSS30495"; exon_number "1";
A03	StringTie	transcript	548276	548993	+	transcript_id "MSTRG.5837.1"; gene_id "MSTRG.5837"; xloc "XLOC_009923"; class_code "u"; tss_id "TSS12058"; exon_number "1";
A03	StringTie	exon	548276	548993	+	transcript_id "MSTRG.5837.1"; gene_id "MSTRG.5837"; xloc "XLOC_009923"; class_code "u"; tss_id "TSS12058"; exon_number "1";
Scaffold004100	StringTie	transcript	118	1004	-	transcript_id "MSTRG.31063.1"; gene_id "MSTRG.31063"; xloc "XLOC_051589"; class_code "u"; tss_id "TSS62774"; exon_number "1";
Scaffold004100	StringTie	exon	118	1004	-	transcript_id "MSTRG.31063.1"; gene_id "MSTRG.31063"; xloc "XLOC_051589"; class_code "u"; tss_id "TSS62774"; exon_number "1";
Scaffold046286	StringTie	transcript	1	239	-	transcript_id "MSTRG.31425.1"; gene_id "MSTRG.31425"; xloc "XLOC_052032"; class_code "u"; tss_id "TSS63221"; exon_number "1";
Scaffold046286	StringTie	exon	1	239	-	transcript_id "MSTRG.31425.1"; gene_id "MSTRG.31425"; xloc "XLOC_052032"; class_code "u"; tss_id "TSS63221"; exon_number "1";
A07	StringTie	transcript	297315	297574	+	transcript_id "MSTRG.18339.1"; gene_id "MSTRG.18339"; gene_name "BraA07000053"; xloc "XLOC_030513"; cmp_ref "BraA07000053"; class_code "p"; tss_id "TSS37169"; exon_number "1";
A07	StringTie	exon	297315	297574	+	transcript_id "MSTRG.18339.1"; gene_id "MSTRG.18339"; gene_name "BraA07000053"; xloc "XLOC_030513"; cmp_ref "BraA07000053"; class_code "p"; tss_id "TSS37169"; exon_number "1";
A08	StringTie	transcript	26578805	26579085	+	transcript_id "MSTRG.23357.1"; gene_id "MSTRG.23357"; gene_name "BraA08003771"; xloc "XLOC_036881"; cmp_ref "BraA08003771"; class_code "p"; tss_id "TSS44966"; exon_number "1";
A08	StringTie	exon	26578805	26579085	+	transcript_id "MSTRG.23357.1"; gene_id "MSTRG.23357"; gene_name "BraA08003771"; xloc "XLOC_036881"; cmp_ref "BraA08003771"; class_code "p"; tss_id "TSS44966"; exon_number "1";
A06	StringTie	transcript	22573162	22578037	+	transcript_id "MSTRG.16536.1"; gene_id "MSTRG.16536"; gene_name "BraA06002405"; xloc "XLOC_026494"; cmp_ref "BraA06002405"; class_code "o"; tss_id "TSS32277"; exon_number "2";
A06	StringTie	exon	22573162	22573303	+	transcript_id "MSTRG.16536.1"; gene_id "MSTRG.16536"; gene_name "BraA06002405"; xloc "XLOC_026494"; cmp_ref "BraA06002405"; class_code "o"; tss_id "TSS32277"; exon_number "1";
A06	StringTie	exon	22576451	22578037	+	transcript_id "MSTRG.16536.1"; gene_id "MSTRG.16536"; gene_name "BraA06002405"; xloc "XLOC_026494"; cmp_ref "BraA06002405"; class_code "o"; tss_id "TSS32277"; exon_number "2";
A10	StringTie	transcript	18524151	18524845	-	transcript_id "MSTRG.30124.1"; gene_id "MSTRG.30124"; xloc "XLOC_049839"; class_code "u"; tss_id "TSS60856"; exon_number "1";
A10	StringTie	exon	18524151	18524845	-	transcript_id "MSTRG.30124.1"; gene_id "MSTRG.30124"; xloc "XLOC_049839"; class_code "u"; tss_id "TSS60856"; exon_number "1";
A01	StringTie	transcript	2311396	2311756	-	transcript_id "MSTRG.332.1"; gene_id "MSTRG.332"; xloc "XLOC_002739"; class_code "u"; tss_id "TSS3341"; exon_number "1";
A01	StringTie	exon	2311396	2311756	-	transcript_id "MSTRG.332.1"; gene_id "MSTRG.332"; xloc "XLOC_002739"; class_code "u"; tss_id "TSS3341"; exon_number "1";
A09	StringTie	transcript	4321327	4322703	+	transcript_id "MSTRG.24070.1"; gene_id "MSTRG.24070"; xloc "XLOC_039564"; class_code "u"; tss_id "TSS48266"; exon_number "1";
A09	StringTie	exon	4321327	4322703	+	transcript_id "MSTRG.24070.1"; gene_id "MSTRG.24070"; xloc "XLOC_039564"; class_code "u"; tss_id "TSS48266"; exon_number "1";
Scaffold050932	StringTie	transcript	1	230	-	transcript_id "MSTRG.31445.1"; gene_id "MSTRG.31445"; xloc "XLOC_052053"; class_code "u"; tss_id "TSS63242"; exon_number "1";
Scaffold050932	StringTie	exon	1	230	-	transcript_id "MSTRG.31445.1"; gene_id "MSTRG.31445"; xloc "XLOC_052053"; class_code "u"; tss_id "TSS63242"; exon_number "1";
A04	StringTie	transcript	1567144	1568264	-	transcript_id "MSTRG.10217.1"; gene_id "MSTRG.10217"; xloc "XLOC_018644"; class_code "u"; tss_id "TSS22765"; exon_number "1";
A04	StringTie	exon	1567144	1568264	-	transcript_id "MSTRG.10217.1"; gene_id "MSTRG.10217"; xloc "XLOC_018644"; class_code "u"; tss_id "TSS22765"; exon_number "1";
A09	StringTie	transcript	31791855	31792278	-	transcript_id "MSTRG.25654.1"; gene_id "MSTRG.25654"; xloc "XLOC_044728"; class_code "u"; tss_id "TSS54498"; exon_number "1";
A09	StringTie	exon	31791855	31792278	-	transcript_id "MSTRG.25654.1"; gene_id "MSTRG.25654"; xloc "XLOC_044728"; class_code "u"; tss_id "TSS54498"; exon_number "1";
A07	StringTie	transcript	28022007	28022618	+	transcript_id "MSTRG.20703.1"; gene_id "MSTRG.20703"; gene_name "BraA07003850"; xloc "XLOC_032508"; cmp_ref "BraA07003850"; class_code "p"; tss_id "TSS39605"; exon_number "1";
A07	StringTie	exon	28022007	28022618	+	transcript_id "MSTRG.20703.1"; gene_id "MSTRG.20703"; gene_name "BraA07003850"; xloc "XLOC_032508"; cmp_ref "BraA07003850"; class_code "p"; tss_id "TSS39605"; exon_number "1";
A05	StringTie	transcript	29664147	29665450	-	transcript_id "MSTRG.14207.1"; gene_id "MSTRG.14207"; gene_name "BraA05003453"; xloc "XLOC_024564"; cmp_ref "BraA05003453"; class_code "x"; tss_id "TSS29862"; exon_number "1";
A05	StringTie	exon	29664147	29665450	-	transcript_id "MSTRG.14207.1"; gene_id "MSTRG.14207"; gene_name "BraA05003453"; xloc "XLOC_024564"; cmp_ref "BraA05003453"; class_code "x"; tss_id "TSS29862"; exon_number "1";
A03	StringTie	transcript	9051629	9054076	+	transcript_id "MSTRG.7070.1"; gene_id "MSTRG.7070"; gene_name "BraA03001885"; xloc "XLOC_010803"; cmp_ref "BraA03001885"; class_code "x"; tss_id "TSS13158"; exon_number "1";
A03	StringTie	exon	9051629	9054076	+	transcript_id "MSTRG.7070.1"; gene_id "MSTRG.7070"; gene_name "BraA03001885"; xloc "XLOC_010803"; cmp_ref "BraA03001885"; class_code "x"; tss_id "TSS13158"; exon_number "1";
A04	StringTie	transcript	20963344	20963967	-	transcript_id "MSTRG.11796.1"; gene_id "MSTRG.11796"; xloc "XLOC_020022"; class_code "u"; tss_id "TSS24380"; exon_number "2";
A04	StringTie	exon	20963344	20963815	-	transcript_id "MSTRG.11796.1"; gene_id "MSTRG.11796"; xloc "XLOC_020022"; class_code "u"; tss_id "TSS24380"; exon_number "1";
A04	StringTie	exon	20963903	20963967	-	transcript_id "MSTRG.11796.1"; gene_id "MSTRG.11796"; xloc "XLOC_020022"; class_code "u"; tss_id "TSS24380"; exon_number "2";
A02	StringTie	transcript	6431380	6431634	+	transcript_id "MSTRG.3814.1"; gene_id "MSTRG.3814"; xloc "XLOC_005712"; class_code "u"; tss_id "TSS6974"; exon_number "1";
A02	StringTie	exon	6431380	6431634	+	transcript_id "MSTRG.3814.1"; gene_id "MSTRG.3814"; xloc "XLOC_005712"; class_code "u"; tss_id "TSS6974"; exon_number "1";
A01	StringTie	transcript	1786133	1786942	-	transcript_id "MSTRG.251.1"; gene_id "MSTRG.251"; xloc "XLOC_002675"; class_code "u"; tss_id "TSS3260"; exon_number "1";
A01	StringTie	exon	1786133	1786942	-	transcript_id "MSTRG.251.1"; gene_id "MSTRG.251"; xloc "XLOC_002675"; class_code "u"; tss_id "TSS3260"; exon_number "1";
A02	StringTie	transcript	27577085	27577483	+	transcript_id "MSTRG.5463.1"; gene_id "MSTRG.5463"; xloc "XLOC_007224"; class_code "u"; tss_id "TSS8770"; exon_number "2";
A02	StringTie	exon	27577085	27577230	+	transcript_id "MSTRG.5463.1"; gene_id "MSTRG.5463"; xloc "XLOC_007224"; class_code "u"; tss_id "TSS8770"; exon_number "1";
A02	StringTie	exon	27577309	27577483	+	transcript_id "MSTRG.5463.1"; gene_id "MSTRG.5463"; xloc "XLOC_007224"; class_code "u"; tss_id "TSS8770"; exon_number "2";
A02	StringTie	transcript	21464020	21465033	+	transcript_id "MSTRG.5008.1"; gene_id "MSTRG.5008"; xloc "XLOC_006800"; class_code "u"; tss_id "TSS8275"; exon_number "2";
A02	StringTie	exon	21464020	21464355	+	transcript_id "MSTRG.5008.1"; gene_id "MSTRG.5008"; xloc "XLOC_006800"; class_code "u"; tss_id "TSS8275"; exon_number "1";
A02	StringTie	exon	21464890	21465033	+	transcript_id "MSTRG.5008.1"; gene_id "MSTRG.5008"; xloc "XLOC_006800"; class_code "u"; tss_id "TSS8275"; exon_number "2";
Scaffold003057	StringTie	transcript	1	931	-	transcript_id "MSTRG.31033.2"; gene_id "MSTRG.31033"; xloc "XLOC_051547"; class_code "u"; tss_id "TSS62731"; exon_number "2";
Scaffold003057	StringTie	exon	1	286	-	transcript_id "MSTRG.31033.2"; gene_id "MSTRG.31033"; xloc "XLOC_051547"; class_code "u"; tss_id "TSS62731"; exon_number "1";
Scaffold003057	StringTie	exon	866	931	-	transcript_id "MSTRG.31033.2"; gene_id "MSTRG.31033"; xloc "XLOC_051547"; class_code "u"; tss_id "TSS62731"; exon_number "2";
Scaffold003057	StringTie	transcript	1	931	-	transcript_id "MSTRG.31033.1"; gene_id "MSTRG.31033"; xloc "XLOC_051547"; class_code "u"; tss_id "TSS62731"; exon_number "3";
Scaffold003057	StringTie	exon	1	286	-	transcript_id "MSTRG.31033.1"; gene_id "MSTRG.31033"; xloc "XLOC_051547"; class_code "u"; tss_id "TSS62731"; exon_number "1";
Scaffold003057	StringTie	exon	727	770	-	transcript_id "MSTRG.31033.1"; gene_id "MSTRG.31033"; xloc "XLOC_051547"; class_code "u"; tss_id "TSS62731"; exon_number "2";
Scaffold003057	StringTie	exon	866	931	-	transcript_id "MSTRG.31033.1"; gene_id "MSTRG.31033"; xloc "XLOC_051547"; class_code "u"; tss_id "TSS62731"; exon_number "3";
A03	StringTie	transcript	13296761	13297462	+	transcript_id "MSTRG.7617.1"; gene_id "MSTRG.7617"; xloc "XLOC_011227"; class_code "u"; tss_id "TSS13677"; exon_number "1";
A03	StringTie	exon	13296761	13297462	+	transcript_id "MSTRG.7617.1"; gene_id "MSTRG.7617"; xloc "XLOC_011227"; class_code "u"; tss_id "TSS13677"; exon_number "1";
Scaffold001838	StringTie	transcript	796	1299	+	transcript_id "MSTRG.30972.1"; gene_id "MSTRG.30972"; xloc "XLOC_051470"; class_code "u"; tss_id "TSS62654"; exon_number "1";
Scaffold001838	StringTie	exon	796	1299	+	transcript_id "MSTRG.30972.1"; gene_id "MSTRG.30972"; xloc "XLOC_051470"; class_code "u"; tss_id "TSS62654"; exon_number "1";
Scaffold016834	StringTie	transcript	130	1255	-	transcript_id "MSTRG.31239.1"; gene_id "MSTRG.31239"; xloc "XLOC_051824"; class_code "u"; tss_id "TSS63012"; exon_number "1";
Scaffold016834	StringTie	exon	130	1255	-	transcript_id "MSTRG.31239.1"; gene_id "MSTRG.31239"; xloc "XLOC_051824"; class_code "u"; tss_id "TSS63012"; exon_number "1";
A02	StringTie	transcript	12271306	12271921	-	transcript_id "MSTRG.4298.2"; gene_id "MSTRG.4298"; xloc "XLOC_008579"; class_code "u"; tss_id "TSS10433"; exon_number "2";
A02	StringTie	exon	12271306	12271449	-	transcript_id "MSTRG.4298.2"; gene_id "MSTRG.4298"; xloc "XLOC_008579"; class_code "u"; tss_id "TSS10433"; exon_number "1";
A02	StringTie	exon	12271608	12271921	-	transcript_id "MSTRG.4298.2"; gene_id "MSTRG.4298"; xloc "XLOC_008579"; class_code "u"; tss_id "TSS10433"; exon_number "2";
A02	StringTie	transcript	12271276	12271990	-	transcript_id "MSTRG.4298.1"; gene_id "MSTRG.4298"; xloc "XLOC_008579"; class_code "u"; tss_id "TSS10433"; exon_number "2";
A02	StringTie	exon	12271276	12271449	-	transcript_id "MSTRG.4298.1"; gene_id "MSTRG.4298"; xloc "XLOC_008579"; class_code "u"; tss_id "TSS10433"; exon_number "1";
A02	StringTie	exon	12271604	12271990	-	transcript_id "MSTRG.4298.1"; gene_id "MSTRG.4298"; xloc "XLOC_008579"; class_code "u"; tss_id "TSS10433"; exon_number "2";
A07	StringTie	transcript	21083036	21085809	-	transcript_id "MSTRG.19847.1"; gene_id "MSTRG.19847"; gene_name "BraA07002611"; xloc "XLOC_034040"; cmp_ref "BraA07002611"; class_code "p"; tss_id "TSS41439"; exon_number "1";
A07	StringTie	exon	21083036	21085809	-	transcript_id "MSTRG.19847.1"; gene_id "MSTRG.19847"; gene_name "BraA07002611"; xloc "XLOC_034040"; cmp_ref "BraA07002611"; class_code "p"; tss_id "TSS41439"; exon_number "1";
Scaffold000236_con	StringTie	transcript	1	2867	-	transcript_id "MSTRG.30577.1"; gene_id "MSTRG.30577"; xloc "XLOC_050875"; class_code "u"; tss_id "TSS62015"; exon_number "2";
Scaffold000236_con	StringTie	exon	1	378	-	transcript_id "MSTRG.30577.1"; gene_id "MSTRG.30577"; xloc "XLOC_050875"; class_code "u"; tss_id "TSS62015"; exon_number "1";
Scaffold000236_con	StringTie	exon	2709	2867	-	transcript_id "MSTRG.30577.1"; gene_id "MSTRG.30577"; xloc "XLOC_050875"; class_code "u"; tss_id "TSS62015"; exon_number "2";
A06	StringTie	transcript	34112925	34113802	-	transcript_id "MSTRG.17580.1"; gene_id "MSTRG.17580"; gene_name "BraA06004018"; xloc "XLOC_029958"; cmp_ref "BraA06004018"; class_code "p"; tss_id "TSS36462"; exon_number "1";
A06	StringTie	exon	34112925	34113802	-	transcript_id "MSTRG.17580.1"; gene_id "MSTRG.17580"; gene_name "BraA06004018"; xloc "XLOC_029958"; cmp_ref "BraA06004018"; class_code "p"; tss_id "TSS36462"; exon_number "1";
A06	StringTie	transcript	35854208	35855124	-	transcript_id "MSTRG.17810.1"; gene_id "MSTRG.17810"; xloc "XLOC_030122"; class_code "u"; tss_id "TSS36661"; exon_number "1";
A06	StringTie	exon	35854208	35855124	-	transcript_id "MSTRG.17810.1"; gene_id "MSTRG.17810"; xloc "XLOC_030122"; class_code "u"; tss_id "TSS36661"; exon_number "1";
A08	StringTie	transcript	11353500	11353967	+	transcript_id "MSTRG.21650.1"; gene_id "MSTRG.21650"; xloc "XLOC_035536"; class_code "u"; tss_id "TSS43271"; exon_number "1";
A08	StringTie	exon	11353500	11353967	+	transcript_id "MSTRG.21650.1"; gene_id "MSTRG.21650"; xloc "XLOC_035536"; class_code "u"; tss_id "TSS43271"; exon_number "1";
A09	StringTie	transcript	30076521	30076907	-	transcript_id "MSTRG.25583.1"; gene_id "MSTRG.25583"; xloc "XLOC_044665"; class_code "u"; tss_id "TSS54429"; exon_number "1";
A09	StringTie	exon	30076521	30076907	-	transcript_id "MSTRG.25583.1"; gene_id "MSTRG.25583"; xloc "XLOC_044665"; class_code "u"; tss_id "TSS54429"; exon_number "1";
A02	StringTie	transcript	28885335	28885553	-	transcript_id "MSTRG.5572.1"; gene_id "MSTRG.5572"; xloc "XLOC_009715"; class_code "u"; tss_id "TSS11800"; exon_number "1";
A02	StringTie	exon	28885335	28885553	-	transcript_id "MSTRG.5572.1"; gene_id "MSTRG.5572"; xloc "XLOC_009715"; class_code "u"; tss_id "TSS11800"; exon_number "1";
A06	StringTie	transcript	17930077	17931589	+	transcript_id "MSTRG.16029.1"; gene_id "MSTRG.16029"; gene_name "BraA06001625"; xloc "XLOC_026079"; cmp_ref "BraA06001625"; class_code "x"; tss_id "TSS31753"; exon_number "3";
A06	StringTie	exon	17930077	17930274	+	transcript_id "MSTRG.16029.1"; gene_id "MSTRG.16029"; gene_name "BraA06001625"; xloc "XLOC_026079"; cmp_ref "BraA06001625"; class_code "x"; tss_id "TSS31753"; exon_number "1";
A06	StringTie	exon	17930377	17930448	+	transcript_id "MSTRG.16029.1"; gene_id "MSTRG.16029"; gene_name "BraA06001625"; xloc "XLOC_026079"; cmp_ref "BraA06001625"; class_code "x"; tss_id "TSS31753"; exon_number "2";
A06	StringTie	exon	17930530	17931589	+	transcript_id "MSTRG.16029.1"; gene_id "MSTRG.16029"; gene_name "BraA06001625"; xloc "XLOC_026079"; cmp_ref "BraA06001625"; class_code "x"; tss_id "TSS31753"; exon_number "3";
A10	StringTie	transcript	15266062	15268493	+	transcript_id "MSTRG.29617.1"; gene_id "MSTRG.29617"; gene_name "BraA10002455"; xloc "XLOC_047851"; cmp_ref "BraA10002455"; class_code "o"; tss_id "TSS58356"; exon_number "2";
A10	StringTie	exon	15266062	15266252	+	transcript_id "MSTRG.29617.1"; gene_id "MSTRG.29617"; gene_name "BraA10002455"; xloc "XLOC_047851"; cmp_ref "BraA10002455"; class_code "o"; tss_id "TSS58356"; exon_number "1";
A10	StringTie	exon	15268454	15268493	+	transcript_id "MSTRG.29617.1"; gene_id "MSTRG.29617"; gene_name "BraA10002455"; xloc "XLOC_047851"; cmp_ref "BraA10002455"; class_code "o"; tss_id "TSS58356"; exon_number "2";
A10	StringTie	transcript	3990115	3994484	+	transcript_id "MSTRG.28449.1"; gene_id "MSTRG.28449"; gene_name "BraA10000647"; xloc "XLOC_046896"; cmp_ref "BraA10000647"; class_code "x"; tss_id "TSS57165"; exon_number "1";
A10	StringTie	exon	3990115	3994484	+	transcript_id "MSTRG.28449.1"; gene_id "MSTRG.28449"; gene_name "BraA10000647"; xloc "XLOC_046896"; cmp_ref "BraA10000647"; class_code "x"; tss_id "TSS57165"; exon_number "1";
A05	StringTie	transcript	17262976	17266659	+	transcript_id "MSTRG.13402.1"; gene_id "MSTRG.13402"; xloc "XLOC_021401"; class_code "u"; tss_id "TSS26035"; exon_number "1";
A05	StringTie	exon	17262976	17266659	+	transcript_id "MSTRG.13402.1"; gene_id "MSTRG.13402"; xloc "XLOC_021401"; class_code "u"; tss_id "TSS26035"; exon_number "1";
Scaffold013829	StringTie	transcript	1	267	+	transcript_id "MSTRG.31219.1"; gene_id "MSTRG.31219"; xloc "XLOC_051797"; class_code "u"; tss_id "TSS62985"; exon_number "1";
Scaffold013829	StringTie	exon	1	267	+	transcript_id "MSTRG.31219.1"; gene_id "MSTRG.31219"; xloc "XLOC_051797"; class_code "u"; tss_id "TSS62985"; exon_number "1";
A09	StringTie	transcript	42276705	42277992	+	transcript_id "MSTRG.26438.1"; gene_id "MSTRG.26438"; gene_name "BraA09004739"; xloc "XLOC_041722"; cmp_ref "BraA09004739"; class_code "x"; tss_id "TSS50858"; exon_number "1";
A09	StringTie	exon	42276705	42277992	+	transcript_id "MSTRG.26438.1"; gene_id "MSTRG.26438"; gene_name "BraA09004739"; xloc "XLOC_041722"; cmp_ref "BraA09004739"; class_code "x"; tss_id "TSS50858"; exon_number "1";
A09	StringTie	transcript	41318822	41319652	-	transcript_id "MSTRG.26334.1"; gene_id "MSTRG.26334"; xloc "XLOC_045344"; class_code "u"; tss_id "TSS55233"; exon_number "1";
A09	StringTie	exon	41318822	41319652	-	transcript_id "MSTRG.26334.1"; gene_id "MSTRG.26334"; xloc "XLOC_045344"; class_code "u"; tss_id "TSS55233"; exon_number "1";
A01	StringTie	transcript	25808637	25810625	-	transcript_id "MSTRG.2146.1"; gene_id "MSTRG.2146"; xloc "XLOC_004386"; class_code "u"; tss_id "TSS5351"; exon_number "3";
A01	StringTie	exon	25808637	25809263	-	transcript_id "MSTRG.2146.1"; gene_id "MSTRG.2146"; xloc "XLOC_004386"; class_code "u"; tss_id "TSS5351"; exon_number "1";
A01	StringTie	exon	25809362	25809841	-	transcript_id "MSTRG.2146.1"; gene_id "MSTRG.2146"; xloc "XLOC_004386"; class_code "u"; tss_id "TSS5351"; exon_number "2";
A01	StringTie	exon	25810119	25810625	-	transcript_id "MSTRG.2146.1"; gene_id "MSTRG.2146"; xloc "XLOC_004386"; class_code "u"; tss_id "TSS5351"; exon_number "3";
A06	StringTie	transcript	8053582	8055773	-	transcript_id "MSTRG.15247.1"; gene_id "MSTRG.15247"; gene_name "BraA06000332"; xloc "XLOC_028081"; cmp_ref "BraA06000332"; class_code "x"; tss_id "TSS34195"; exon_number "1";
A06	StringTie	exon	8053582	8055773	-	transcript_id "MSTRG.15247.1"; gene_id "MSTRG.15247"; gene_name "BraA06000332"; xloc "XLOC_028081"; cmp_ref "BraA06000332"; class_code "x"; tss_id "TSS34195"; exon_number "1";
Scaffold013140	StringTie	transcript	1	468	-	transcript_id "MSTRG.31211.1"; gene_id "MSTRG.31211"; xloc "XLOC_051788"; class_code "u"; tss_id "TSS62976"; exon_number "1";
Scaffold013140	StringTie	exon	1	468	-	transcript_id "MSTRG.31211.1"; gene_id "MSTRG.31211"; xloc "XLOC_051788"; class_code "u"; tss_id "TSS62976"; exon_number "1";
A10	StringTie	transcript	16935664	16937848	-	transcript_id "MSTRG.29865.1"; gene_id "MSTRG.29865"; gene_name "BraA10002834"; xloc "XLOC_049649"; cmp_ref "BraA10002834"; class_code "p"; tss_id "TSS60611"; exon_number "1";
A10	StringTie	exon	16935664	16937848	-	transcript_id "MSTRG.29865.1"; gene_id "MSTRG.29865"; gene_name "BraA10002834"; xloc "XLOC_049649"; cmp_ref "BraA10002834"; class_code "p"; tss_id "TSS60611"; exon_number "1";
A06	StringTie	transcript	37678244	37680041	+	transcript_id "MSTRG.18017.1"; gene_id "MSTRG.18017"; xloc "XLOC_027670"; class_code "u"; tss_id "TSS33716"; exon_number "1";
A06	StringTie	exon	37678244	37680041	+	transcript_id "MSTRG.18017.1"; gene_id "MSTRG.18017"; xloc "XLOC_027670"; class_code "u"; tss_id "TSS33716"; exon_number "1";
A06	StringTie	transcript	10919733	10920106	-	transcript_id "MSTRG.15346.2"; gene_id "MSTRG.15346"; xloc "XLOC_028200"; class_code "u"; tss_id "TSS34323"; exon_number "2";
A06	StringTie	exon	10919733	10919925	-	transcript_id "MSTRG.15346.2"; gene_id "MSTRG.15346"; xloc "XLOC_028200"; class_code "u"; tss_id "TSS34323"; exon_number "1";
A06	StringTie	exon	10920013	10920106	-	transcript_id "MSTRG.15346.2"; gene_id "MSTRG.15346"; xloc "XLOC_028200"; class_code "u"; tss_id "TSS34323"; exon_number "2";
A06	StringTie	transcript	10919733	10920106	-	transcript_id "MSTRG.15346.1"; gene_id "MSTRG.15346"; xloc "XLOC_028200"; class_code "u"; tss_id "TSS34323"; exon_number "1";
A06	StringTie	exon	10919733	10920106	-	transcript_id "MSTRG.15346.1"; gene_id "MSTRG.15346"; xloc "XLOC_028200"; class_code "u"; tss_id "TSS34323"; exon_number "1";
A06	StringTie	transcript	5293738	5294498	-	transcript_id "MSTRG.15151.1"; gene_id "MSTRG.15151"; xloc "XLOC_027979"; class_code "u"; tss_id "TSS34070"; exon_number "2";
A06	StringTie	exon	5293738	5293974	-	transcript_id "MSTRG.15151.1"; gene_id "MSTRG.15151"; xloc "XLOC_027979"; class_code "u"; tss_id "TSS34070"; exon_number "1";
A06	StringTie	exon	5294264	5294498	-	transcript_id "MSTRG.15151.1"; gene_id "MSTRG.15151"; xloc "XLOC_027979"; class_code "u"; tss_id "TSS34070"; exon_number "2";
A07	StringTie	transcript	18094010	18094400	-	transcript_id "MSTRG.19469.1"; gene_id "MSTRG.19469"; gene_name "BraA07002048"; xloc "XLOC_033754"; cmp_ref "BraA07002048"; class_code "p"; tss_id "TSS41091"; exon_number "1";
A07	StringTie	exon	18094010	18094400	-	transcript_id "MSTRG.19469.1"; gene_id "MSTRG.19469"; gene_name "BraA07002048"; xloc "XLOC_033754"; cmp_ref "BraA07002048"; class_code "p"; tss_id "TSS41091"; exon_number "1";
A09	StringTie	transcript	11040231	11043056	-	transcript_id "MSTRG.24681.1"; gene_id "MSTRG.24681"; xloc "XLOC_043803"; class_code "u"; tss_id "TSS53428"; exon_number "2";
A09	StringTie	exon	11040231	11040634	-	transcript_id "MSTRG.24681.1"; gene_id "MSTRG.24681"; xloc "XLOC_043803"; class_code "u"; tss_id "TSS53428"; exon_number "1";
A09	StringTie	exon	11042431	11043056	-	transcript_id "MSTRG.24681.1"; gene_id "MSTRG.24681"; xloc "XLOC_043803"; class_code "u"; tss_id "TSS53428"; exon_number "2";
A09	StringTie	transcript	11040231	11043709	-	transcript_id "MSTRG.24681.3"; gene_id "MSTRG.24681"; xloc "XLOC_043803"; class_code "u"; tss_id "TSS53429"; exon_number "2";
A09	StringTie	exon	11040231	11040784	-	transcript_id "MSTRG.24681.3"; gene_id "MSTRG.24681"; xloc "XLOC_043803"; class_code "u"; tss_id "TSS53429"; exon_number "1";
A09	StringTie	exon	11042581	11043709	-	transcript_id "MSTRG.24681.3"; gene_id "MSTRG.24681"; xloc "XLOC_043803"; class_code "u"; tss_id "TSS53429"; exon_number "2";
A09	StringTie	transcript	11040231	11043709	-	transcript_id "MSTRG.24681.2"; gene_id "MSTRG.24681"; xloc "XLOC_043803"; class_code "u"; tss_id "TSS53429"; exon_number "2";
A09	StringTie	exon	11040231	11040475	-	transcript_id "MSTRG.24681.2"; gene_id "MSTRG.24681"; xloc "XLOC_043803"; class_code "u"; tss_id "TSS53429"; exon_number "1";
A09	StringTie	exon	11042272	11043709	-	transcript_id "MSTRG.24681.2"; gene_id "MSTRG.24681"; xloc "XLOC_043803"; class_code "u"; tss_id "TSS53429"; exon_number "2";
A09	StringTie	transcript	11040231	11043709	-	transcript_id "MSTRG.24681.5"; gene_id "MSTRG.24681"; xloc "XLOC_043803"; class_code "u"; tss_id "TSS53429"; exon_number "2";
A09	StringTie	exon	11040231	11040713	-	transcript_id "MSTRG.24681.5"; gene_id "MSTRG.24681"; xloc "XLOC_043803"; class_code "u"; tss_id "TSS53429"; exon_number "1";
A09	StringTie	exon	11042510	11043709	-	transcript_id "MSTRG.24681.5"; gene_id "MSTRG.24681"; xloc "XLOC_043803"; class_code "u"; tss_id "TSS53429"; exon_number "2";
A09	StringTie	transcript	11040231	11043709	-	transcript_id "MSTRG.24681.4"; gene_id "MSTRG.24681"; xloc "XLOC_043803"; class_code "u"; tss_id "TSS53429"; exon_number "2";
A09	StringTie	exon	11040231	11040346	-	transcript_id "MSTRG.24681.4"; gene_id "MSTRG.24681"; xloc "XLOC_043803"; class_code "u"; tss_id "TSS53429"; exon_number "1";
A09	StringTie	exon	11042143	11043709	-	transcript_id "MSTRG.24681.4"; gene_id "MSTRG.24681"; xloc "XLOC_043803"; class_code "u"; tss_id "TSS53429"; exon_number "2";
A09	StringTie	transcript	11040886	11043709	-	transcript_id "MSTRG.24681.7"; gene_id "MSTRG.24681"; xloc "XLOC_043803"; class_code "u"; tss_id "TSS53429"; exon_number "2";
A09	StringTie	exon	11040886	11041260	-	transcript_id "MSTRG.24681.7"; gene_id "MSTRG.24681"; xloc "XLOC_043803"; class_code "u"; tss_id "TSS53429"; exon_number "1";
A09	StringTie	exon	11043057	11043709	-	transcript_id "MSTRG.24681.7"; gene_id "MSTRG.24681"; xloc "XLOC_043803"; class_code "u"; tss_id "TSS53429"; exon_number "2";
A09	StringTie	transcript	11040884	11043709	-	transcript_id "MSTRG.24681.6"; gene_id "MSTRG.24681"; xloc "XLOC_043803"; class_code "u"; tss_id "TSS53429"; exon_number "2";
A09	StringTie	exon	11040884	11041396	-	transcript_id "MSTRG.24681.6"; gene_id "MSTRG.24681"; xloc "XLOC_043803"; class_code "u"; tss_id "TSS53429"; exon_number "1";
A09	StringTie	exon	11043193	11043709	-	transcript_id "MSTRG.24681.6"; gene_id "MSTRG.24681"; xloc "XLOC_043803"; class_code "u"; tss_id "TSS53429"; exon_number "2";
Scaffold001801	StringTie	transcript	1298	1883	+	transcript_id "MSTRG.30968.1"; gene_id "MSTRG.30968"; xloc "XLOC_051465"; class_code "u"; tss_id "TSS62649"; exon_number "2";
Scaffold001801	StringTie	exon	1298	1491	+	transcript_id "MSTRG.30968.1"; gene_id "MSTRG.30968"; xloc "XLOC_051465"; class_code "u"; tss_id "TSS62649"; exon_number "1";
Scaffold001801	StringTie	exon	1847	1883	+	transcript_id "MSTRG.30968.1"; gene_id "MSTRG.30968"; xloc "XLOC_051465"; class_code "u"; tss_id "TSS62649"; exon_number "2";
Scaffold027142	StringTie	transcript	1	297	-	transcript_id "MSTRG.31318.1"; gene_id "MSTRG.31318"; xloc "XLOC_051918"; class_code "u"; tss_id "TSS63106"; exon_number "1";
Scaffold027142	StringTie	exon	1	297	-	transcript_id "MSTRG.31318.1"; gene_id "MSTRG.31318"; xloc "XLOC_051918"; class_code "u"; tss_id "TSS63106"; exon_number "1";
A03	StringTie	transcript	20219825	20220163	+	transcript_id "MSTRG.8496.1"; gene_id "MSTRG.8496"; xloc "XLOC_011956"; class_code "u"; tss_id "TSS14580"; exon_number "1";
A03	StringTie	exon	20219825	20220163	+	transcript_id "MSTRG.8496.1"; gene_id "MSTRG.8496"; xloc "XLOC_011956"; class_code "u"; tss_id "TSS14580"; exon_number "1";
A04	StringTie	transcript	18836769	18836991	-	transcript_id "MSTRG.11552.1"; gene_id "MSTRG.11552"; xloc "XLOC_019813"; class_code "u"; tss_id "TSS24126"; exon_number "1";
A04	StringTie	exon	18836769	18836991	-	transcript_id "MSTRG.11552.1"; gene_id "MSTRG.11552"; xloc "XLOC_019813"; class_code "u"; tss_id "TSS24126"; exon_number "1";
A02	StringTie	transcript	18644061	18645217	-	transcript_id "MSTRG.4815.1"; gene_id "MSTRG.4815"; xloc "XLOC_009034"; class_code "u"; tss_id "TSS10979"; exon_number "4";
A02	StringTie	exon	18644061	18644592	-	transcript_id "MSTRG.4815.1"; gene_id "MSTRG.4815"; xloc "XLOC_009034"; class_code "u"; tss_id "TSS10979"; exon_number "1";
A02	StringTie	exon	18644778	18644828	-	transcript_id "MSTRG.4815.1"; gene_id "MSTRG.4815"; xloc "XLOC_009034"; class_code "u"; tss_id "TSS10979"; exon_number "2";
A02	StringTie	exon	18645015	18645092	-	transcript_id "MSTRG.4815.1"; gene_id "MSTRG.4815"; xloc "XLOC_009034"; class_code "u"; tss_id "TSS10979"; exon_number "3";
A02	StringTie	exon	18645172	18645217	-	transcript_id "MSTRG.4815.1"; gene_id "MSTRG.4815"; xloc "XLOC_009034"; class_code "u"; tss_id "TSS10979"; exon_number "4";
A02	StringTie	transcript	18644068	18645230	-	transcript_id "MSTRG.4815.2"; gene_id "MSTRG.4815"; xloc "XLOC_009034"; class_code "u"; tss_id "TSS10979"; exon_number "3";
A02	StringTie	exon	18644068	18644592	-	transcript_id "MSTRG.4815.2"; gene_id "MSTRG.4815"; xloc "XLOC_009034"; class_code "u"; tss_id "TSS10979"; exon_number "1";
A02	StringTie	exon	18644778	18644828	-	transcript_id "MSTRG.4815.2"; gene_id "MSTRG.4815"; xloc "XLOC_009034"; class_code "u"; tss_id "TSS10979"; exon_number "2";
A02	StringTie	exon	18645015	18645230	-	transcript_id "MSTRG.4815.2"; gene_id "MSTRG.4815"; xloc "XLOC_009034"; class_code "u"; tss_id "TSS10979"; exon_number "3";
Scaffold016707	StringTie	transcript	1	401	+	transcript_id "MSTRG.31237.1"; gene_id "MSTRG.31237"; xloc "XLOC_051821"; class_code "u"; tss_id "TSS63009"; exon_number "1";
Scaffold016707	StringTie	exon	1	401	+	transcript_id "MSTRG.31237.1"; gene_id "MSTRG.31237"; xloc "XLOC_051821"; class_code "u"; tss_id "TSS63009"; exon_number "1";
A01	StringTie	transcript	31582861	31583564	-	transcript_id "MSTRG.2668.1"; gene_id "MSTRG.2668"; xloc "XLOC_004827"; class_code "u"; tss_id "TSS5877"; exon_number "1";
A01	StringTie	exon	31582861	31583564	-	transcript_id "MSTRG.2668.1"; gene_id "MSTRG.2668"; xloc "XLOC_004827"; class_code "u"; tss_id "TSS5877"; exon_number "1";
A08	StringTie	transcript	12415592	12416844	+	transcript_id "MSTRG.21753.1"; gene_id "MSTRG.21753"; gene_name "BraA08001328"; xloc "XLOC_035604"; cmp_ref "BraA08001328"; class_code "x"; tss_id "TSS43356"; exon_number "1";
A08	StringTie	exon	12415592	12416844	+	transcript_id "MSTRG.21753.1"; gene_id "MSTRG.21753"; gene_name "BraA08001328"; xloc "XLOC_035604"; cmp_ref "BraA08001328"; class_code "x"; tss_id "TSS43356"; exon_number "1";
Scaffold043340	StringTie	transcript	1	301	-	transcript_id "MSTRG.31410.1"; gene_id "MSTRG.31410"; xloc "XLOC_052016"; class_code "u"; tss_id "TSS63205"; exon_number "1";
Scaffold043340	StringTie	exon	1	301	-	transcript_id "MSTRG.31410.1"; gene_id "MSTRG.31410"; xloc "XLOC_052016"; class_code "u"; tss_id "TSS63205"; exon_number "1";
A09	StringTie	transcript	21344309	21344531	+	transcript_id "MSTRG.25284.1"; gene_id "MSTRG.25284"; xloc "XLOC_040619"; class_code "u"; tss_id "TSS49585"; exon_number "1";
A09	StringTie	exon	21344309	21344531	+	transcript_id "MSTRG.25284.1"; gene_id "MSTRG.25284"; xloc "XLOC_040619"; class_code "u"; tss_id "TSS49585"; exon_number "1";
A09	StringTie	transcript	27060183	27060449	-	transcript_id "MSTRG.25503.1"; gene_id "MSTRG.25503"; xloc "XLOC_044595"; class_code "u"; tss_id "TSS54354"; exon_number "1";
A09	StringTie	exon	27060183	27060449	-	transcript_id "MSTRG.25503.1"; gene_id "MSTRG.25503"; xloc "XLOC_044595"; class_code "u"; tss_id "TSS54354"; exon_number "1";
A10	StringTie	transcript	4194440	4194994	-	transcript_id "MSTRG.28457.1"; gene_id "MSTRG.28457"; xloc "XLOC_048571"; class_code "u"; tss_id "TSS59279"; exon_number "1";
A10	StringTie	exon	4194440	4194994	-	transcript_id "MSTRG.28457.1"; gene_id "MSTRG.28457"; xloc "XLOC_048571"; class_code "u"; tss_id "TSS59279"; exon_number "1";
A08	StringTie	transcript	18384205	18384482	-	transcript_id "MSTRG.22267.1"; gene_id "MSTRG.22267"; xloc "XLOC_038214"; class_code "u"; tss_id "TSS46563"; exon_number "1";
A08	StringTie	exon	18384205	18384482	-	transcript_id "MSTRG.22267.1"; gene_id "MSTRG.22267"; xloc "XLOC_038214"; class_code "u"; tss_id "TSS46563"; exon_number "1";
Scaffold000833	StringTie	transcript	906	4806	+	transcript_id "MSTRG.30833.1"; gene_id "MSTRG.30833"; xloc "XLOC_051252"; class_code "u"; tss_id "TSS62425"; exon_number "1";
Scaffold000833	StringTie	exon	906	4806	+	transcript_id "MSTRG.30833.1"; gene_id "MSTRG.30833"; xloc "XLOC_051252"; class_code "u"; tss_id "TSS62425"; exon_number "1";
Scaffold000833	StringTie	transcript	912	4810	+	transcript_id "MSTRG.30833.2"; gene_id "MSTRG.30833"; xloc "XLOC_051252"; class_code "u"; tss_id "TSS62425"; exon_number "2";
Scaffold000833	StringTie	exon	912	1360	+	transcript_id "MSTRG.30833.2"; gene_id "MSTRG.30833"; xloc "XLOC_051252"; class_code "u"; tss_id "TSS62425"; exon_number "1";
Scaffold000833	StringTie	exon	4555	4810	+	transcript_id "MSTRG.30833.2"; gene_id "MSTRG.30833"; xloc "XLOC_051252"; class_code "u"; tss_id "TSS62425"; exon_number "2";
A03	StringTie	transcript	18939022	18945392	-	transcript_id "MSTRG.8351.1"; gene_id "MSTRG.8351"; gene_name "BraA03003815"; xloc "XLOC_015231"; cmp_ref "BraA03003815"; class_code "o"; tss_id "TSS18670"; exon_number "2";
A03	StringTie	exon	18939022	18939109	-	transcript_id "MSTRG.8351.1"; gene_id "MSTRG.8351"; gene_name "BraA03003815"; xloc "XLOC_015231"; cmp_ref "BraA03003815"; class_code "o"; tss_id "TSS18670"; exon_number "1";
A03	StringTie	exon	18945180	18945392	-	transcript_id "MSTRG.8351.1"; gene_id "MSTRG.8351"; gene_name "BraA03003815"; xloc "XLOC_015231"; cmp_ref "BraA03003815"; class_code "o"; tss_id "TSS18670"; exon_number "2";
A04	StringTie	transcript	5300726	5310444	-	transcript_id "MSTRG.10527.1"; gene_id "MSTRG.10527"; gene_name "BraA04000748"; xloc "XLOC_018902"; cmp_ref "BraA04000748"; class_code "x"; tss_id "TSS23068"; exon_number "3";
A04	StringTie	exon	5300726	5300829	-	transcript_id "MSTRG.10527.1"; gene_id "MSTRG.10527"; gene_name "BraA04000748"; xloc "XLOC_018902"; cmp_ref "BraA04000748"; class_code "x"; tss_id "TSS23068"; exon_number "1";
A04	StringTie	exon	5301129	5301261	-	transcript_id "MSTRG.10527.1"; gene_id "MSTRG.10527"; gene_name "BraA04000748"; xloc "XLOC_018902"; cmp_ref "BraA04000748"; class_code "x"; tss_id "TSS23068"; exon_number "2";
A04	StringTie	exon	5310289	5310444	-	transcript_id "MSTRG.10527.1"; gene_id "MSTRG.10527"; gene_name "BraA04000748"; xloc "XLOC_018902"; cmp_ref "BraA04000748"; class_code "x"; tss_id "TSS23068"; exon_number "3";
A02	StringTie	transcript	3954346	3956155	-	transcript_id "MSTRG.3491.1"; gene_id "MSTRG.3491"; gene_name "BraA02000828"; xloc "XLOC_007890"; cmp_ref "BraA02000828"; class_code "x"; tss_id "TSS9593"; exon_number "1";
A02	StringTie	exon	3954346	3956155	-	transcript_id "MSTRG.3491.1"; gene_id "MSTRG.3491"; gene_name "BraA02000828"; xloc "XLOC_007890"; cmp_ref "BraA02000828"; class_code "x"; tss_id "TSS9593"; exon_number "1";
A03	StringTie	transcript	12553904	12554663	-	transcript_id "MSTRG.7521.1"; gene_id "MSTRG.7521"; xloc "XLOC_014613"; class_code "u"; tss_id "TSS17892"; exon_number "2";
A03	StringTie	exon	12553904	12554188	-	transcript_id "MSTRG.7521.1"; gene_id "MSTRG.7521"; xloc "XLOC_014613"; class_code "u"; tss_id "TSS17892"; exon_number "1";
A03	StringTie	exon	12554479	12554663	-	transcript_id "MSTRG.7521.1"; gene_id "MSTRG.7521"; xloc "XLOC_014613"; class_code "u"; tss_id "TSS17892"; exon_number "2";
A09	StringTie	transcript	49412598	49414891	-	transcript_id "MSTRG.27330.1"; gene_id "MSTRG.27330"; gene_name "BraA09006011"; xloc "XLOC_046074"; cmp_ref "BraA09006011"; class_code "x"; tss_id "TSS56139"; exon_number "4";
A09	StringTie	exon	49412598	49413029	-	transcript_id "MSTRG.27330.1"; gene_id "MSTRG.27330"; gene_name "BraA09006011"; xloc "XLOC_046074"; cmp_ref "BraA09006011"; class_code "x"; tss_id "TSS56139"; exon_number "1";
A09	StringTie	exon	49413727	49413979	-	transcript_id "MSTRG.27330.1"; gene_id "MSTRG.27330"; gene_name "BraA09006011"; xloc "XLOC_046074"; cmp_ref "BraA09006011"; class_code "x"; tss_id "TSS56139"; exon_number "2";
A09	StringTie	exon	49414115	49414291	-	transcript_id "MSTRG.27330.1"; gene_id "MSTRG.27330"; gene_name "BraA09006011"; xloc "XLOC_046074"; cmp_ref "BraA09006011"; class_code "x"; tss_id "TSS56139"; exon_number "3";
A09	StringTie	exon	49414683	49414891	-	transcript_id "MSTRG.27330.1"; gene_id "MSTRG.27330"; gene_name "BraA09006011"; xloc "XLOC_046074"; cmp_ref "BraA09006011"; class_code "x"; tss_id "TSS56139"; exon_number "4";
Scaffold006269	StringTie	transcript	112	745	+	transcript_id "MSTRG.31117.1"; gene_id "MSTRG.31117"; xloc "XLOC_051662"; class_code "u"; tss_id "TSS62847"; exon_number "1";
Scaffold006269	StringTie	exon	112	745	+	transcript_id "MSTRG.31117.1"; gene_id "MSTRG.31117"; xloc "XLOC_051662"; class_code "u"; tss_id "TSS62847"; exon_number "1";
A03	StringTie	transcript	32212164	32214572	-	transcript_id "MSTRG.9746.1"; gene_id "MSTRG.9746"; gene_name "BraA03006014"; xloc "XLOC_016347"; cmp_ref "BraA03006014"; class_code "x"; tss_id "TSS20042"; exon_number "2";
A03	StringTie	exon	32212164	32213516	-	transcript_id "MSTRG.9746.1"; gene_id "MSTRG.9746"; gene_name "BraA03006014"; xloc "XLOC_016347"; cmp_ref "BraA03006014"; class_code "x"; tss_id "TSS20042"; exon_number "1";
A03	StringTie	exon	32213718	32214572	-	transcript_id "MSTRG.9746.1"; gene_id "MSTRG.9746"; gene_name "BraA03006014"; xloc "XLOC_016347"; cmp_ref "BraA03006014"; class_code "x"; tss_id "TSS20042"; exon_number "2";
A03	StringTie	transcript	32212289	32214549	-	transcript_id "MSTRG.9746.3"; gene_id "MSTRG.9746"; gene_name "BraA03006014"; xloc "XLOC_016347"; cmp_ref "BraA03006014"; class_code "x"; tss_id "TSS20042"; exon_number "2";
A03	StringTie	exon	32212289	32213480	-	transcript_id "MSTRG.9746.3"; gene_id "MSTRG.9746"; gene_name "BraA03006014"; xloc "XLOC_016347"; cmp_ref "BraA03006014"; class_code "x"; tss_id "TSS20042"; exon_number "1";
A03	StringTie	exon	32213681	32214549	-	transcript_id "MSTRG.9746.3"; gene_id "MSTRG.9746"; gene_name "BraA03006014"; xloc "XLOC_016347"; cmp_ref "BraA03006014"; class_code "x"; tss_id "TSS20042"; exon_number "2";
A03	StringTie	transcript	32212164	32214556	-	transcript_id "MSTRG.9746.2"; gene_id "MSTRG.9746"; gene_name "BraA03006014"; xloc "XLOC_016347"; cmp_ref "BraA03006014"; class_code "x"; tss_id "TSS20042"; exon_number "2";
A03	StringTie	exon	32212164	32213517	-	transcript_id "MSTRG.9746.2"; gene_id "MSTRG.9746"; gene_name "BraA03006014"; xloc "XLOC_016347"; cmp_ref "BraA03006014"; class_code "x"; tss_id "TSS20042"; exon_number "1";
A03	StringTie	exon	32213717	32214556	-	transcript_id "MSTRG.9746.2"; gene_id "MSTRG.9746"; gene_name "BraA03006014"; xloc "XLOC_016347"; cmp_ref "BraA03006014"; class_code "x"; tss_id "TSS20042"; exon_number "2";
A05	StringTie	transcript	22448925	22455469	+	transcript_id "MSTRG.13622.2"; gene_id "MSTRG.13622"; xloc "XLOC_021642"; class_code "u"; tss_id "TSS26309"; exon_number "2";
A05	StringTie	exon	22448925	22449353	+	transcript_id "MSTRG.13622.2"; gene_id "MSTRG.13622"; xloc "XLOC_021642"; class_code "u"; tss_id "TSS26309"; exon_number "1";
A05	StringTie	exon	22455460	22455469	+	transcript_id "MSTRG.13622.2"; gene_id "MSTRG.13622"; xloc "XLOC_021642"; class_code "u"; tss_id "TSS26309"; exon_number "2";
A05	StringTie	transcript	22448832	22450253	+	transcript_id "MSTRG.13622.1"; gene_id "MSTRG.13622"; xloc "XLOC_021642"; class_code "u"; tss_id "TSS26309"; exon_number "2";
A05	StringTie	exon	22448832	22449102	+	transcript_id "MSTRG.13622.1"; gene_id "MSTRG.13622"; xloc "XLOC_021642"; class_code "u"; tss_id "TSS26309"; exon_number "1";
A05	StringTie	exon	22449397	22450253	+	transcript_id "MSTRG.13622.1"; gene_id "MSTRG.13622"; xloc "XLOC_021642"; class_code "u"; tss_id "TSS26309"; exon_number "2";
A02	StringTie	transcript	29512933	29514323	-	transcript_id "MSTRG.5638.1"; gene_id "MSTRG.5638"; gene_name "BraA02004410"; xloc "XLOC_009772"; cmp_ref "BraA02004410"; class_code "x"; tss_id "TSS11868"; exon_number "2";
A02	StringTie	exon	29512933	29513847	-	transcript_id "MSTRG.5638.1"; gene_id "MSTRG.5638"; gene_name "BraA02004410"; xloc "XLOC_009772"; cmp_ref "BraA02004410"; class_code "x"; tss_id "TSS11868"; exon_number "1";
A02	StringTie	exon	29513954	29514323	-	transcript_id "MSTRG.5638.1"; gene_id "MSTRG.5638"; gene_name "BraA02004410"; xloc "XLOC_009772"; cmp_ref "BraA02004410"; class_code "x"; tss_id "TSS11868"; exon_number "2";
A04	StringTie	transcript	7219802	7220487	+	transcript_id "MSTRG.10652.1"; gene_id "MSTRG.10652"; gene_name "BraA04000967"; xloc "XLOC_017212"; cmp_ref "BraA04000967"; class_code "s"; tss_id "TSS21065"; exon_number "2";
A04	StringTie	exon	7219802	7219930	+	transcript_id "MSTRG.10652.1"; gene_id "MSTRG.10652"; gene_name "BraA04000967"; xloc "XLOC_017212"; cmp_ref "BraA04000967"; class_code "s"; tss_id "TSS21065"; exon_number "1";
A04	StringTie	exon	7220291	7220487	+	transcript_id "MSTRG.10652.1"; gene_id "MSTRG.10652"; gene_name "BraA04000967"; xloc "XLOC_017212"; cmp_ref "BraA04000967"; class_code "s"; tss_id "TSS21065"; exon_number "2";
A08	StringTie	transcript	26144615	26145913	+	transcript_id "MSTRG.23289.1"; gene_id "MSTRG.23289"; xloc "XLOC_036837"; class_code "u"; tss_id "TSS44900"; exon_number "2";
A08	StringTie	exon	26144615	26145066	+	transcript_id "MSTRG.23289.1"; gene_id "MSTRG.23289"; xloc "XLOC_036837"; class_code "u"; tss_id "TSS44900"; exon_number "1";
A08	StringTie	exon	26145243	26145913	+	transcript_id "MSTRG.23289.1"; gene_id "MSTRG.23289"; xloc "XLOC_036837"; class_code "u"; tss_id "TSS44900"; exon_number "2";
A08	StringTie	transcript	26144749	26146198	+	transcript_id "MSTRG.23289.2"; gene_id "MSTRG.23289"; xloc "XLOC_036837"; class_code "u"; tss_id "TSS44901"; exon_number "2";
A08	StringTie	exon	26144749	26145013	+	transcript_id "MSTRG.23289.2"; gene_id "MSTRG.23289"; xloc "XLOC_036837"; class_code "u"; tss_id "TSS44901"; exon_number "1";
A08	StringTie	exon	26145243	26146198	+	transcript_id "MSTRG.23289.2"; gene_id "MSTRG.23289"; xloc "XLOC_036837"; class_code "u"; tss_id "TSS44901"; exon_number "2";
A08	StringTie	transcript	596031	596544	-	transcript_id "MSTRG.21005.1"; gene_id "MSTRG.21005"; gene_name "BraA08000082"; xloc "XLOC_037064"; cmp_ref "BraA08000082"; class_code "p"; tss_id "TSS45202"; exon_number "1";
A08	StringTie	exon	596031	596544	-	transcript_id "MSTRG.21005.1"; gene_id "MSTRG.21005"; gene_name "BraA08000082"; xloc "XLOC_037064"; cmp_ref "BraA08000082"; class_code "p"; tss_id "TSS45202"; exon_number "1";
A06	StringTie	transcript	17100043	17106672	-	transcript_id "MSTRG.15933.1"; gene_id "MSTRG.15933"; gene_name "BraA06001463"; xloc "XLOC_028660"; cmp_ref "BraA06001463"; class_code "x"; tss_id "TSS34869"; exon_number "4";
A06	StringTie	exon	17100043	17100178	-	transcript_id "MSTRG.15933.1"; gene_id "MSTRG.15933"; gene_name "BraA06001463"; xloc "XLOC_028660"; cmp_ref "BraA06001463"; class_code "x"; tss_id "TSS34869"; exon_number "1";
A06	StringTie	exon	17105216	17105422	-	transcript_id "MSTRG.15933.1"; gene_id "MSTRG.15933"; gene_name "BraA06001463"; xloc "XLOC_028660"; cmp_ref "BraA06001463"; class_code "x"; tss_id "TSS34869"; exon_number "2";
A06	StringTie	exon	17105852	17106076	-	transcript_id "MSTRG.15933.1"; gene_id "MSTRG.15933"; gene_name "BraA06001463"; xloc "XLOC_028660"; cmp_ref "BraA06001463"; class_code "x"; tss_id "TSS34869"; exon_number "3";
A06	StringTie	exon	17106573	17106672	-	transcript_id "MSTRG.15933.1"; gene_id "MSTRG.15933"; gene_name "BraA06001463"; xloc "XLOC_028660"; cmp_ref "BraA06001463"; class_code "x"; tss_id "TSS34869"; exon_number "4";
A06	StringTie	transcript	17100043	17113666	-	transcript_id "MSTRG.15933.3"; gene_id "MSTRG.15933"; gene_name "BraA06001465"; xloc "XLOC_028660"; cmp_ref "BraA06001465"; class_code "o"; tss_id "TSS34870"; exon_number "4";
A06	StringTie	exon	17100043	17100178	-	transcript_id "MSTRG.15933.3"; gene_id "MSTRG.15933"; gene_name "BraA06001465"; xloc "XLOC_028660"; cmp_ref "BraA06001465"; class_code "o"; tss_id "TSS34870"; exon_number "1";
A06	StringTie	exon	17105216	17105422	-	transcript_id "MSTRG.15933.3"; gene_id "MSTRG.15933"; gene_name "BraA06001465"; xloc "XLOC_028660"; cmp_ref "BraA06001465"; class_code "o"; tss_id "TSS34870"; exon_number "2";
A06	StringTie	exon	17112854	17113078	-	transcript_id "MSTRG.15933.3"; gene_id "MSTRG.15933"; gene_name "BraA06001465"; xloc "XLOC_028660"; cmp_ref "BraA06001465"; class_code "o"; tss_id "TSS34870"; exon_number "3";
A06	StringTie	exon	17113569	17113666	-	transcript_id "MSTRG.15933.3"; gene_id "MSTRG.15933"; gene_name "BraA06001465"; xloc "XLOC_028660"; cmp_ref "BraA06001465"; class_code "o"; tss_id "TSS34870"; exon_number "4";
A06	StringTie	transcript	17102656	17113683	-	transcript_id "MSTRG.15933.9"; gene_id "MSTRG.15933"; gene_name "BraA06001465"; xloc "XLOC_028660"; cmp_ref "BraA06001465"; class_code "o"; tss_id "TSS34870"; exon_number "7";
A06	StringTie	exon	17102656	17104175	-	transcript_id "MSTRG.15933.9"; gene_id "MSTRG.15933"; gene_name "BraA06001465"; xloc "XLOC_028660"; cmp_ref "BraA06001465"; class_code "o"; tss_id "TSS34870"; exon_number "1";
A06	StringTie	exon	17104289	17104471	-	transcript_id "MSTRG.15933.9"; gene_id "MSTRG.15933"; gene_name "BraA06001465"; xloc "XLOC_028660"; cmp_ref "BraA06001465"; class_code "o"; tss_id "TSS34870"; exon_number "2";
A06	StringTie	exon	17104546	17104928	-	transcript_id "MSTRG.15933.9"; gene_id "MSTRG.15933"; gene_name "BraA06001465"; xloc "XLOC_028660"; cmp_ref "BraA06001465"; class_code "o"; tss_id "TSS34870"; exon_number "3";
A06	StringTie	exon	17105028	17105152	-	transcript_id "MSTRG.15933.9"; gene_id "MSTRG.15933"; gene_name "BraA06001465"; xloc "XLOC_028660"; cmp_ref "BraA06001465"; class_code "o"; tss_id "TSS34870"; exon_number "4";
A06	StringTie	exon	17112207	17112426	-	transcript_id "MSTRG.15933.9"; gene_id "MSTRG.15933"; gene_name "BraA06001465"; xloc "XLOC_028660"; cmp_ref "BraA06001465"; class_code "o"; tss_id "TSS34870"; exon_number "5";
A06	StringTie	exon	17112854	17113078	-	transcript_id "MSTRG.15933.9"; gene_id "MSTRG.15933"; gene_name "BraA06001465"; xloc "XLOC_028660"; cmp_ref "BraA06001465"; class_code "o"; tss_id "TSS34870"; exon_number "6";
A06	StringTie	exon	17113569	17113683	-	transcript_id "MSTRG.15933.9"; gene_id "MSTRG.15933"; gene_name "BraA06001465"; xloc "XLOC_028660"; cmp_ref "BraA06001465"; class_code "o"; tss_id "TSS34870"; exon_number "7";
A06	StringTie	transcript	17102656	17111465	-	transcript_id "MSTRG.15933.8"; gene_id "MSTRG.15933"; gene_name "BraA06001465"; xloc "XLOC_028660"; cmp_ref "BraA06001465"; class_code "o"; tss_id "TSS34872"; exon_number "2";
A06	StringTie	exon	17102656	17103903	-	transcript_id "MSTRG.15933.8"; gene_id "MSTRG.15933"; gene_name "BraA06001465"; xloc "XLOC_028660"; cmp_ref "BraA06001465"; class_code "o"; tss_id "TSS34872"; exon_number "1";
A06	StringTie	exon	17110981	17111465	-	transcript_id "MSTRG.15933.8"; gene_id "MSTRG.15933"; gene_name "BraA06001465"; xloc "XLOC_028660"; cmp_ref "BraA06001465"; class_code "o"; tss_id "TSS34872"; exon_number "2";
Scaffold032283	StringTie	transcript	40	272	+	transcript_id "MSTRG.31345.1"; gene_id "MSTRG.31345"; xloc "XLOC_051946"; class_code "u"; tss_id "TSS63134"; exon_number "1";
Scaffold032283	StringTie	exon	40	272	+	transcript_id "MSTRG.31345.1"; gene_id "MSTRG.31345"; xloc "XLOC_051946"; class_code "u"; tss_id "TSS63134"; exon_number "1";
A04	StringTie	transcript	22653912	22654429	-	transcript_id "MSTRG.11989.1"; gene_id "MSTRG.11989"; xloc "XLOC_020185"; class_code "u"; tss_id "TSS24581"; exon_number "2";
A04	StringTie	exon	22653912	22654063	-	transcript_id "MSTRG.11989.1"; gene_id "MSTRG.11989"; xloc "XLOC_020185"; class_code "u"; tss_id "TSS24581"; exon_number "1";
A04	StringTie	exon	22654200	22654429	-	transcript_id "MSTRG.11989.1"; gene_id "MSTRG.11989"; xloc "XLOC_020185"; class_code "u"; tss_id "TSS24581"; exon_number "2";
A10	StringTie	transcript	1046887	1048145	-	transcript_id "MSTRG.28164.1"; gene_id "MSTRG.28164"; gene_name "BraA10000188"; xloc "XLOC_048295"; cmp_ref "BraA10000188"; class_code "p"; tss_id "TSS58944"; exon_number "1";
A10	StringTie	exon	1046887	1048145	-	transcript_id "MSTRG.28164.1"; gene_id "MSTRG.28164"; gene_name "BraA10000188"; xloc "XLOC_048295"; cmp_ref "BraA10000188"; class_code "p"; tss_id "TSS58944"; exon_number "1";
A03	StringTie	transcript	1861369	1862054	+	transcript_id "MSTRG.6034.1"; gene_id "MSTRG.6034"; gene_name "BraA03000423"; xloc "XLOC_010069"; cmp_ref "BraA03000423"; class_code "p"; tss_id "TSS12235"; exon_number "1";
A03	StringTie	exon	1861369	1862054	+	transcript_id "MSTRG.6034.1"; gene_id "MSTRG.6034"; gene_name "BraA03000423"; xloc "XLOC_010069"; cmp_ref "BraA03000423"; class_code "p"; tss_id "TSS12235"; exon_number "1";
A05	StringTie	transcript	29616829	29617240	-	transcript_id "MSTRG.14198.1"; gene_id "MSTRG.14198"; xloc "XLOC_024558"; class_code "u"; tss_id "TSS29854"; exon_number "1";
A05	StringTie	exon	29616829	29617240	-	transcript_id "MSTRG.14198.1"; gene_id "MSTRG.14198"; xloc "XLOC_024558"; class_code "u"; tss_id "TSS29854"; exon_number "1";
A06	StringTie	transcript	24970260	24970739	+	transcript_id "MSTRG.16741.1"; gene_id "MSTRG.16741"; xloc "XLOC_026669"; class_code "u"; tss_id "TSS32478"; exon_number "1";
A06	StringTie	exon	24970260	24970739	+	transcript_id "MSTRG.16741.1"; gene_id "MSTRG.16741"; xloc "XLOC_026669"; class_code "u"; tss_id "TSS32478"; exon_number "1";
Scaffold017724	StringTie	transcript	2465	2802	-	transcript_id "MSTRG.31249.1"; gene_id "MSTRG.31249"; xloc "XLOC_051837"; class_code "u"; tss_id "TSS63025"; exon_number "1";
Scaffold017724	StringTie	exon	2465	2802	-	transcript_id "MSTRG.31249.1"; gene_id "MSTRG.31249"; xloc "XLOC_051837"; class_code "u"; tss_id "TSS63025"; exon_number "1";
Scaffold033519	StringTie	transcript	1	271	+	transcript_id "MSTRG.31351.1"; gene_id "MSTRG.31351"; xloc "XLOC_051953"; class_code "u"; tss_id "TSS63141"; exon_number "1";
Scaffold033519	StringTie	exon	1	271	+	transcript_id "MSTRG.31351.1"; gene_id "MSTRG.31351"; xloc "XLOC_051953"; class_code "u"; tss_id "TSS63141"; exon_number "1";
A01	StringTie	transcript	14517996	14519129	-	transcript_id "MSTRG.1578.1"; gene_id "MSTRG.1578"; xloc "XLOC_003722"; class_code "u"; tss_id "TSS4578"; exon_number "2";
A01	StringTie	exon	14517996	14518630	-	transcript_id "MSTRG.1578.1"; gene_id "MSTRG.1578"; xloc "XLOC_003722"; class_code "u"; tss_id "TSS4578"; exon_number "1";
A01	StringTie	exon	14518732	14519129	-	transcript_id "MSTRG.1578.1"; gene_id "MSTRG.1578"; xloc "XLOC_003722"; class_code "u"; tss_id "TSS4578"; exon_number "2";
A01	StringTie	transcript	14518427	14518860	-	transcript_id "MSTRG.1578.2"; gene_id "MSTRG.1578"; xloc "XLOC_003722"; class_code "u"; tss_id "TSS4579"; exon_number "2";
A01	StringTie	exon	14518427	14518626	-	transcript_id "MSTRG.1578.2"; gene_id "MSTRG.1578"; xloc "XLOC_003722"; class_code "u"; tss_id "TSS4579"; exon_number "1";
A01	StringTie	exon	14518732	14518860	-	transcript_id "MSTRG.1578.2"; gene_id "MSTRG.1578"; xloc "XLOC_003722"; class_code "u"; tss_id "TSS4579"; exon_number "2";
A01	StringTie	transcript	24158039	24158330	+	transcript_id "MSTRG.2029.1"; gene_id "MSTRG.2029"; xloc "XLOC_001706"; class_code "u"; tss_id "TSS2088"; exon_number "1";
A01	StringTie	exon	24158039	24158330	+	transcript_id "MSTRG.2029.1"; gene_id "MSTRG.2029"; xloc "XLOC_001706"; class_code "u"; tss_id "TSS2088"; exon_number "1";
Scaffold022519	StringTie	transcript	5	316	+	transcript_id "MSTRG.31282.1"; gene_id "MSTRG.31282"; xloc "XLOC_051876"; class_code "u"; tss_id "TSS63064"; exon_number "1";
Scaffold022519	StringTie	exon	5	316	+	transcript_id "MSTRG.31282.1"; gene_id "MSTRG.31282"; xloc "XLOC_051876"; class_code "u"; tss_id "TSS63064"; exon_number "1";
Scaffold000247	StringTie	transcript	25565	26024	+	transcript_id "MSTRG.30584.1"; gene_id "MSTRG.30584"; xloc "XLOC_050881"; class_code "u"; tss_id "TSS62021"; exon_number "1";
Scaffold000247	StringTie	exon	25565	26024	+	transcript_id "MSTRG.30584.1"; gene_id "MSTRG.30584"; xloc "XLOC_050881"; class_code "u"; tss_id "TSS62021"; exon_number "1";
Scaffold000158_con	StringTie	transcript	2502	4457	-	transcript_id "MSTRG.30405.1"; gene_id "MSTRG.30405"; gene_name "BraSca000683"; xloc "XLOC_050629"; cmp_ref "BraSca000683"; class_code "x"; tss_id "TSS61719"; exon_number "1";
Scaffold000158_con	StringTie	exon	2502	4457	-	transcript_id "MSTRG.30405.1"; gene_id "MSTRG.30405"; gene_name "BraSca000683"; xloc "XLOC_050629"; cmp_ref "BraSca000683"; class_code "x"; tss_id "TSS61719"; exon_number "1";
A06	StringTie	transcript	34704518	34705860	-	transcript_id "MSTRG.17661.1"; gene_id "MSTRG.17661"; gene_name "BraA06004123"; xloc "XLOC_030019"; cmp_ref "BraA06004123"; class_code "x"; tss_id "TSS36529"; exon_number "1";
A06	StringTie	exon	34704518	34705860	-	transcript_id "MSTRG.17661.1"; gene_id "MSTRG.17661"; gene_name "BraA06004123"; xloc "XLOC_030019"; cmp_ref "BraA06004123"; class_code "x"; tss_id "TSS36529"; exon_number "1";
Scaffold000238	StringTie	transcript	33333	39836	-	transcript_id "MSTRG.30578.1"; gene_id "MSTRG.30578"; xloc "XLOC_050876"; class_code "u"; tss_id "TSS62016"; exon_number "2";
Scaffold000238	StringTie	exon	33333	33405	-	transcript_id "MSTRG.30578.1"; gene_id "MSTRG.30578"; xloc "XLOC_050876"; class_code "u"; tss_id "TSS62016"; exon_number "1";
Scaffold000238	StringTie	exon	39435	39836	-	transcript_id "MSTRG.30578.1"; gene_id "MSTRG.30578"; xloc "XLOC_050876"; class_code "u"; tss_id "TSS62016"; exon_number "2";
A02	StringTie	transcript	20289511	20289910	+	transcript_id "MSTRG.4914.1"; gene_id "MSTRG.4914"; xloc "XLOC_006716"; class_code "u"; tss_id "TSS8169"; exon_number "1";
A02	StringTie	exon	20289511	20289910	+	transcript_id "MSTRG.4914.1"; gene_id "MSTRG.4914"; xloc "XLOC_006716"; class_code "u"; tss_id "TSS8169"; exon_number "1";
A03	StringTie	transcript	24397969	24399367	-	transcript_id "MSTRG.8952.1"; gene_id "MSTRG.8952"; xloc "XLOC_015723"; class_code "u"; tss_id "TSS19273"; exon_number "1";
A03	StringTie	exon	24397969	24399367	-	transcript_id "MSTRG.8952.1"; gene_id "MSTRG.8952"; xloc "XLOC_015723"; class_code "u"; tss_id "TSS19273"; exon_number "1";
A09	StringTie	transcript	28039376	28039882	-	transcript_id "MSTRG.25531.1"; gene_id "MSTRG.25531"; xloc "XLOC_044616"; class_code "u"; tss_id "TSS54375"; exon_number "1";
A09	StringTie	exon	28039376	28039882	-	transcript_id "MSTRG.25531.1"; gene_id "MSTRG.25531"; xloc "XLOC_044616"; class_code "u"; tss_id "TSS54375"; exon_number "1";
Scaffold033815	StringTie	transcript	1	270	+	transcript_id "MSTRG.31353.1"; gene_id "MSTRG.31353"; xloc "XLOC_051955"; class_code "u"; tss_id "TSS63143"; exon_number "1";
Scaffold033815	StringTie	exon	1	270	+	transcript_id "MSTRG.31353.1"; gene_id "MSTRG.31353"; xloc "XLOC_051955"; class_code "u"; tss_id "TSS63143"; exon_number "1";
A04	StringTie	transcript	1157655	1158654	+	transcript_id "MSTRG.10173.1"; gene_id "MSTRG.10173"; gene_name "BraA04000185"; xloc "XLOC_016759"; cmp_ref "BraA04000185"; class_code "x"; tss_id "TSS20520"; exon_number "1";
A04	StringTie	exon	1157655	1158654	+	transcript_id "MSTRG.10173.1"; gene_id "MSTRG.10173"; gene_name "BraA04000185"; xloc "XLOC_016759"; cmp_ref "BraA04000185"; class_code "x"; tss_id "TSS20520"; exon_number "1";
A02	StringTie	transcript	10829487	10829882	-	transcript_id "MSTRG.4165.1"; gene_id "MSTRG.4165"; xloc "XLOC_008483"; class_code "u"; tss_id "TSS10324"; exon_number "1";
A02	StringTie	exon	10829487	10829882	-	transcript_id "MSTRG.4165.1"; gene_id "MSTRG.4165"; xloc "XLOC_008483"; class_code "u"; tss_id "TSS10324"; exon_number "1";
A06	StringTie	transcript	12957233	12958842	+	transcript_id "MSTRG.15419.1"; gene_id "MSTRG.15419"; xloc "XLOC_025596"; class_code "u"; tss_id "TSS31142"; exon_number "1";
A06	StringTie	exon	12957233	12958842	+	transcript_id "MSTRG.15419.1"; gene_id "MSTRG.15419"; xloc "XLOC_025596"; class_code "u"; tss_id "TSS31142"; exon_number "1";
A05	StringTie	transcript	20560028	20564392	+	transcript_id "MSTRG.13506.2"; gene_id "MSTRG.13506"; xloc "XLOC_021544"; class_code "u"; tss_id "TSS26195"; exon_number "2";
A05	StringTie	exon	20560028	20560170	+	transcript_id "MSTRG.13506.2"; gene_id "MSTRG.13506"; xloc "XLOC_021544"; class_code "u"; tss_id "TSS26195"; exon_number "1";
A05	StringTie	exon	20564176	20564392	+	transcript_id "MSTRG.13506.2"; gene_id "MSTRG.13506"; xloc "XLOC_021544"; class_code "u"; tss_id "TSS26195"; exon_number "2";
A07	StringTie	transcript	28868866	28871586	-	transcript_id "MSTRG.20817.1"; gene_id "MSTRG.20817"; gene_name "BraA07004006"; xloc "XLOC_034757"; cmp_ref "BraA07004006"; class_code "x"; tss_id "TSS42341"; exon_number "1";
A07	StringTie	exon	28868866	28871586	-	transcript_id "MSTRG.20817.1"; gene_id "MSTRG.20817"; gene_name "BraA07004006"; xloc "XLOC_034757"; cmp_ref "BraA07004006"; class_code "x"; tss_id "TSS42341"; exon_number "1";
A07	StringTie	transcript	12476118	12476804	-	transcript_id "MSTRG.19042.1"; gene_id "MSTRG.19042"; xloc "XLOC_033403"; class_code "u"; tss_id "TSS40655"; exon_number "1";
A07	StringTie	exon	12476118	12476804	-	transcript_id "MSTRG.19042.1"; gene_id "MSTRG.19042"; xloc "XLOC_033403"; class_code "u"; tss_id "TSS40655"; exon_number "1";
Scaffold042701	StringTie	transcript	1	247	+	transcript_id "MSTRG.31404.1"; gene_id "MSTRG.31404"; xloc "XLOC_052010"; class_code "u"; tss_id "TSS63198"; exon_number "1";
Scaffold042701	StringTie	exon	1	247	+	transcript_id "MSTRG.31404.1"; gene_id "MSTRG.31404"; xloc "XLOC_052010"; class_code "u"; tss_id "TSS63198"; exon_number "1";
A05	StringTie	transcript	10914497	10915749	-	transcript_id "MSTRG.13013.1"; gene_id "MSTRG.13013"; xloc "XLOC_023448"; class_code "u"; tss_id "TSS28590"; exon_number "2";
A05	StringTie	exon	10914497	10914988	-	transcript_id "MSTRG.13013.1"; gene_id "MSTRG.13013"; xloc "XLOC_023448"; class_code "u"; tss_id "TSS28590"; exon_number "1";
A05	StringTie	exon	10915654	10915749	-	transcript_id "MSTRG.13013.1"; gene_id "MSTRG.13013"; xloc "XLOC_023448"; class_code "u"; tss_id "TSS28590"; exon_number "2";
A06	StringTie	transcript	17737419	17737853	+	transcript_id "MSTRG.16006.1"; gene_id "MSTRG.16006"; xloc "XLOC_026057"; class_code "u"; tss_id "TSS31722"; exon_number "1";
A06	StringTie	exon	17737419	17737853	+	transcript_id "MSTRG.16006.1"; gene_id "MSTRG.16006"; xloc "XLOC_026057"; class_code "u"; tss_id "TSS31722"; exon_number "1";
A04	StringTie	transcript	12676957	12677796	-	transcript_id "MSTRG.10993.1"; gene_id "MSTRG.10993"; xloc "XLOC_019353"; class_code "u"; tss_id "TSS23566"; exon_number "1";
A04	StringTie	exon	12676957	12677796	-	transcript_id "MSTRG.10993.1"; gene_id "MSTRG.10993"; xloc "XLOC_019353"; class_code "u"; tss_id "TSS23566"; exon_number "1";
A03	StringTie	transcript	18990508	18991733	-	transcript_id "MSTRG.8361.2"; gene_id "MSTRG.8361"; gene_name "BraA03003823"; xloc "XLOC_015239"; cmp_ref "BraA03003823"; class_code "x"; tss_id "TSS18683"; exon_number "3";
A03	StringTie	exon	18990508	18990822	-	transcript_id "MSTRG.8361.2"; gene_id "MSTRG.8361"; gene_name "BraA03003823"; xloc "XLOC_015239"; cmp_ref "BraA03003823"; class_code "x"; tss_id "TSS18683"; exon_number "1";
A03	StringTie	exon	18991233	18991371	-	transcript_id "MSTRG.8361.2"; gene_id "MSTRG.8361"; gene_name "BraA03003823"; xloc "XLOC_015239"; cmp_ref "BraA03003823"; class_code "x"; tss_id "TSS18683"; exon_number "2";
A03	StringTie	exon	18991534	18991733	-	transcript_id "MSTRG.8361.2"; gene_id "MSTRG.8361"; gene_name "BraA03003823"; xloc "XLOC_015239"; cmp_ref "BraA03003823"; class_code "x"; tss_id "TSS18683"; exon_number "3";
A03	StringTie	transcript	18990267	18991913	-	transcript_id "MSTRG.8361.1"; gene_id "MSTRG.8361"; gene_name "BraA03003823"; xloc "XLOC_015239"; cmp_ref "BraA03003823"; class_code "x"; tss_id "TSS18682"; exon_number "2";
A03	StringTie	exon	18990267	18991371	-	transcript_id "MSTRG.8361.1"; gene_id "MSTRG.8361"; gene_name "BraA03003823"; xloc "XLOC_015239"; cmp_ref "BraA03003823"; class_code "x"; tss_id "TSS18682"; exon_number "1";
A03	StringTie	exon	18991534	18991913	-	transcript_id "MSTRG.8361.1"; gene_id "MSTRG.8361"; gene_name "BraA03003823"; xloc "XLOC_015239"; cmp_ref "BraA03003823"; class_code "x"; tss_id "TSS18682"; exon_number "2";
Scaffold000086	StringTie	transcript	863371	959300	+	transcript_id "MSTRG.30194.1"; gene_id "MSTRG.30194"; gene_name "BraSca000218"; xloc "XLOC_050033"; cmp_ref "BraSca000218"; class_code "o"; tss_id "TSS61067"; exon_number "2";
Scaffold000086	StringTie	exon	863371	863900	+	transcript_id "MSTRG.30194.1"; gene_id "MSTRG.30194"; gene_name "BraSca000218"; xloc "XLOC_050033"; cmp_ref "BraSca000218"; class_code "o"; tss_id "TSS61067"; exon_number "1";
Scaffold000086	StringTie	exon	959249	959300	+	transcript_id "MSTRG.30194.1"; gene_id "MSTRG.30194"; gene_name "BraSca000218"; xloc "XLOC_050033"; cmp_ref "BraSca000218"; class_code "o"; tss_id "TSS61067"; exon_number "2";
Scaffold000086	StringTie	transcript	863371	959300	+	transcript_id "MSTRG.30194.2"; gene_id "MSTRG.30194"; gene_name "BraSca000218"; xloc "XLOC_050033"; cmp_ref "BraSca000218"; class_code "o"; tss_id "TSS61067"; exon_number "3";
Scaffold000086	StringTie	exon	863371	863521	+	transcript_id "MSTRG.30194.2"; gene_id "MSTRG.30194"; gene_name "BraSca000218"; xloc "XLOC_050033"; cmp_ref "BraSca000218"; class_code "o"; tss_id "TSS61067"; exon_number "1";
Scaffold000086	StringTie	exon	863757	863900	+	transcript_id "MSTRG.30194.2"; gene_id "MSTRG.30194"; gene_name "BraSca000218"; xloc "XLOC_050033"; cmp_ref "BraSca000218"; class_code "o"; tss_id "TSS61067"; exon_number "2";
Scaffold000086	StringTie	exon	959249	959300	+	transcript_id "MSTRG.30194.2"; gene_id "MSTRG.30194"; gene_name "BraSca000218"; xloc "XLOC_050033"; cmp_ref "BraSca000218"; class_code "o"; tss_id "TSS61067"; exon_number "3";
A03	StringTie	transcript	9162118	9162992	+	transcript_id "MSTRG.7081.1"; gene_id "MSTRG.7081"; gene_name "BraA03001904"; xloc "XLOC_010814"; cmp_ref "BraA03001904"; class_code "x"; tss_id "TSS13169"; exon_number "1";
A03	StringTie	exon	9162118	9162992	+	transcript_id "MSTRG.7081.1"; gene_id "MSTRG.7081"; gene_name "BraA03001904"; xloc "XLOC_010814"; cmp_ref "BraA03001904"; class_code "x"; tss_id "TSS13169"; exon_number "1";
A10	StringTie	transcript	10783682	10784126	-	transcript_id "MSTRG.29004.1"; gene_id "MSTRG.29004"; xloc "XLOC_049026"; class_code "u"; tss_id "TSS59823"; exon_number "1";
A10	StringTie	exon	10783682	10784126	-	transcript_id "MSTRG.29004.1"; gene_id "MSTRG.29004"; xloc "XLOC_049026"; class_code "u"; tss_id "TSS59823"; exon_number "1";
A02	StringTie	transcript	21679185	21679897	-	transcript_id "MSTRG.5029.1"; gene_id "MSTRG.5029"; xloc "XLOC_009228"; class_code "u"; tss_id "TSS11211"; exon_number "1";
A02	StringTie	exon	21679185	21679897	-	transcript_id "MSTRG.5029.1"; gene_id "MSTRG.5029"; xloc "XLOC_009228"; class_code "u"; tss_id "TSS11211"; exon_number "1";
A01	StringTie	transcript	27675715	27678987	+	transcript_id "MSTRG.2282.1"; gene_id "MSTRG.2282"; xloc "XLOC_001942"; class_code "u"; tss_id "TSS2369"; exon_number "2";
A01	StringTie	exon	27675715	27676506	+	transcript_id "MSTRG.2282.1"; gene_id "MSTRG.2282"; xloc "XLOC_001942"; class_code "u"; tss_id "TSS2369"; exon_number "1";
A01	StringTie	exon	27677720	27678987	+	transcript_id "MSTRG.2282.1"; gene_id "MSTRG.2282"; xloc "XLOC_001942"; class_code "u"; tss_id "TSS2369"; exon_number "2";
Scaffold000191_con	StringTie	transcript	3960	4885	+	transcript_id "MSTRG.30524.1"; gene_id "MSTRG.30524"; xloc "XLOC_050812"; class_code "u"; tss_id "TSS61942"; exon_number "1";
Scaffold000191_con	StringTie	exon	3960	4885	+	transcript_id "MSTRG.30524.1"; gene_id "MSTRG.30524"; xloc "XLOC_050812"; class_code "u"; tss_id "TSS61942"; exon_number "1";
A02	StringTie	transcript	9642097	9642570	+	transcript_id "MSTRG.4071.1"; gene_id "MSTRG.4071"; gene_name "BraA02001784"; xloc "XLOC_005958"; cmp_ref "BraA02001784"; class_code "x"; tss_id "TSS7263"; exon_number "1";
A02	StringTie	exon	9642097	9642570	+	transcript_id "MSTRG.4071.1"; gene_id "MSTRG.4071"; gene_name "BraA02001784"; xloc "XLOC_005958"; cmp_ref "BraA02001784"; class_code "x"; tss_id "TSS7263"; exon_number "1";
A03	StringTie	transcript	10980277	10981041	+	transcript_id "MSTRG.7314.1"; gene_id "MSTRG.7314"; gene_name "BraA03002225"; xloc "XLOC_010989"; cmp_ref "BraA03002225"; class_code "x"; tss_id "TSS13374"; exon_number "1";
A03	StringTie	exon	10980277	10981041	+	transcript_id "MSTRG.7314.1"; gene_id "MSTRG.7314"; gene_name "BraA03002225"; xloc "XLOC_010989"; cmp_ref "BraA03002225"; class_code "x"; tss_id "TSS13374"; exon_number "1";
A09	StringTie	transcript	30592520	30593147	-	transcript_id "MSTRG.25598.1"; gene_id "MSTRG.25598"; xloc "XLOC_044677"; class_code "u"; tss_id "TSS54441"; exon_number "1";
A09	StringTie	exon	30592520	30593147	-	transcript_id "MSTRG.25598.1"; gene_id "MSTRG.25598"; xloc "XLOC_044677"; class_code "u"; tss_id "TSS54441"; exon_number "1";
A05	StringTie	transcript	19434370	19435053	+	transcript_id "MSTRG.13457.1"; gene_id "MSTRG.13457"; xloc "XLOC_021495"; class_code "u"; tss_id "TSS26136"; exon_number "3";
A05	StringTie	exon	19434370	19434500	+	transcript_id "MSTRG.13457.1"; gene_id "MSTRG.13457"; xloc "XLOC_021495"; class_code "u"; tss_id "TSS26136"; exon_number "1";
A05	StringTie	exon	19434608	19434790	+	transcript_id "MSTRG.13457.1"; gene_id "MSTRG.13457"; xloc "XLOC_021495"; class_code "u"; tss_id "TSS26136"; exon_number "2";
A05	StringTie	exon	19434881	19435053	+	transcript_id "MSTRG.13457.1"; gene_id "MSTRG.13457"; xloc "XLOC_021495"; class_code "u"; tss_id "TSS26136"; exon_number "3";
A04	StringTie	transcript	13300360	13301117	-	transcript_id "MSTRG.11027.1"; gene_id "MSTRG.11027"; xloc "XLOC_019387"; class_code "u"; tss_id "TSS23605"; exon_number "1";
A04	StringTie	exon	13300360	13301117	-	transcript_id "MSTRG.11027.1"; gene_id "MSTRG.11027"; xloc "XLOC_019387"; class_code "u"; tss_id "TSS23605"; exon_number "1";
A06	StringTie	transcript	36922006	36922377	-	transcript_id "MSTRG.17918.1"; gene_id "MSTRG.17918"; gene_name "BraA06004484"; xloc "XLOC_030206"; cmp_ref "BraA06004484"; class_code "p"; tss_id "TSS36770"; exon_number "1";
A06	StringTie	exon	36922006	36922377	-	transcript_id "MSTRG.17918.1"; gene_id "MSTRG.17918"; gene_name "BraA06004484"; xloc "XLOC_030206"; cmp_ref "BraA06004484"; class_code "p"; tss_id "TSS36770"; exon_number "1";
A05	StringTie	transcript	479058	479274	+	transcript_id "MSTRG.12123.1"; gene_id "MSTRG.12123"; xloc "XLOC_020287"; class_code "u"; tss_id "TSS24699"; exon_number "1";
A05	StringTie	exon	479058	479274	+	transcript_id "MSTRG.12123.1"; gene_id "MSTRG.12123"; xloc "XLOC_020287"; class_code "u"; tss_id "TSS24699"; exon_number "1";
Scaffold001076	StringTie	transcript	845	2349	+	transcript_id "MSTRG.30896.2"; gene_id "MSTRG.30896"; xloc "XLOC_051346"; class_code "u"; tss_id "TSS62524"; exon_number "3";
Scaffold001076	StringTie	exon	845	1062	+	transcript_id "MSTRG.30896.2"; gene_id "MSTRG.30896"; xloc "XLOC_051346"; class_code "u"; tss_id "TSS62524"; exon_number "1";
Scaffold001076	StringTie	exon	1163	1460	+	transcript_id "MSTRG.30896.2"; gene_id "MSTRG.30896"; xloc "XLOC_051346"; class_code "u"; tss_id "TSS62524"; exon_number "2";
Scaffold001076	StringTie	exon	1939	2349	+	transcript_id "MSTRG.30896.2"; gene_id "MSTRG.30896"; xloc "XLOC_051346"; class_code "u"; tss_id "TSS62524"; exon_number "3";
A08	StringTie	transcript	25915385	25916661	+	transcript_id "MSTRG.23254.3"; gene_id "MSTRG.23254"; xloc "XLOC_036812"; class_code "u"; tss_id "TSS44866"; exon_number "2";
A08	StringTie	exon	25915385	25915835	+	transcript_id "MSTRG.23254.3"; gene_id "MSTRG.23254"; xloc "XLOC_036812"; class_code "u"; tss_id "TSS44866"; exon_number "1";
A08	StringTie	exon	25916493	25916661	+	transcript_id "MSTRG.23254.3"; gene_id "MSTRG.23254"; xloc "XLOC_036812"; class_code "u"; tss_id "TSS44866"; exon_number "2";
A05	StringTie	transcript	18914726	18915173	+	transcript_id "MSTRG.13447.1"; gene_id "MSTRG.13447"; xloc "XLOC_021466"; class_code "u"; tss_id "TSS26107"; exon_number "1";
A05	StringTie	exon	18914726	18915173	+	transcript_id "MSTRG.13447.1"; gene_id "MSTRG.13447"; xloc "XLOC_021466"; class_code "u"; tss_id "TSS26107"; exon_number "1";
A08	StringTie	transcript	25915381	25916654	+	transcript_id "MSTRG.23254.1"; gene_id "MSTRG.23254"; xloc "XLOC_036812"; class_code "u"; tss_id "TSS44866"; exon_number "2";
A08	StringTie	exon	25915381	25915836	+	transcript_id "MSTRG.23254.1"; gene_id "MSTRG.23254"; xloc "XLOC_036812"; class_code "u"; tss_id "TSS44866"; exon_number "1";
A08	StringTie	exon	25916493	25916654	+	transcript_id "MSTRG.23254.1"; gene_id "MSTRG.23254"; xloc "XLOC_036812"; class_code "u"; tss_id "TSS44866"; exon_number "2";
A08	StringTie	transcript	25915395	25916661	+	transcript_id "MSTRG.23254.6"; gene_id "MSTRG.23254"; xloc "XLOC_036812"; class_code "u"; tss_id "TSS44866"; exon_number "2";
A08	StringTie	exon	25915395	25915834	+	transcript_id "MSTRG.23254.6"; gene_id "MSTRG.23254"; xloc "XLOC_036812"; class_code "u"; tss_id "TSS44866"; exon_number "1";
A08	StringTie	exon	25916495	25916661	+	transcript_id "MSTRG.23254.6"; gene_id "MSTRG.23254"; xloc "XLOC_036812"; class_code "u"; tss_id "TSS44866"; exon_number "2";
Scaffold064102	StringTie	transcript	1	209	-	transcript_id "MSTRG.31484.1"; gene_id "MSTRG.31484"; xloc "XLOC_052094"; class_code "u"; tss_id "TSS63283"; exon_number "1";
Scaffold064102	StringTie	exon	1	209	-	transcript_id "MSTRG.31484.1"; gene_id "MSTRG.31484"; xloc "XLOC_052094"; class_code "u"; tss_id "TSS63283"; exon_number "1";
A08	StringTie	transcript	25915386	25916661	+	transcript_id "MSTRG.23254.4"; gene_id "MSTRG.23254"; xloc "XLOC_036812"; class_code "u"; tss_id "TSS44866"; exon_number "2";
A08	StringTie	exon	25915386	25915809	+	transcript_id "MSTRG.23254.4"; gene_id "MSTRG.23254"; xloc "XLOC_036812"; class_code "u"; tss_id "TSS44866"; exon_number "1";
A08	StringTie	exon	25916468	25916661	+	transcript_id "MSTRG.23254.4"; gene_id "MSTRG.23254"; xloc "XLOC_036812"; class_code "u"; tss_id "TSS44866"; exon_number "2";
A08	StringTie	transcript	25915386	25916558	+	transcript_id "MSTRG.23254.5"; gene_id "MSTRG.23254"; xloc "XLOC_036812"; class_code "u"; tss_id "TSS44866"; exon_number "2";
A08	StringTie	exon	25915386	25915837	+	transcript_id "MSTRG.23254.5"; gene_id "MSTRG.23254"; xloc "XLOC_036812"; class_code "u"; tss_id "TSS44866"; exon_number "1";
A08	StringTie	exon	25916493	25916558	+	transcript_id "MSTRG.23254.5"; gene_id "MSTRG.23254"; xloc "XLOC_036812"; class_code "u"; tss_id "TSS44866"; exon_number "2";
A06	StringTie	transcript	37319469	37321063	+	transcript_id "MSTRG.17962.1"; gene_id "MSTRG.17962"; xloc "XLOC_027629"; class_code "u"; tss_id "TSS33665"; exon_number "1";
A06	StringTie	exon	37319469	37321063	+	transcript_id "MSTRG.17962.1"; gene_id "MSTRG.17962"; xloc "XLOC_027629"; class_code "u"; tss_id "TSS33665"; exon_number "1";
A06	StringTie	transcript	8290706	8292124	-	transcript_id "MSTRG.15264.1"; gene_id "MSTRG.15264"; xloc "XLOC_028093"; class_code "u"; tss_id "TSS34211"; exon_number "1";
A06	StringTie	exon	8290706	8292124	-	transcript_id "MSTRG.15264.1"; gene_id "MSTRG.15264"; xloc "XLOC_028093"; class_code "u"; tss_id "TSS34211"; exon_number "1";
A07	StringTie	transcript	22711793	22712240	+	transcript_id "MSTRG.20030.1"; gene_id "MSTRG.20030"; gene_name "BraA07002895"; xloc "XLOC_032007"; cmp_ref "BraA07002895"; class_code "x"; tss_id "TSS38978"; exon_number "1";
A07	StringTie	exon	22711793	22712240	+	transcript_id "MSTRG.20030.1"; gene_id "MSTRG.20030"; gene_name "BraA07002895"; xloc "XLOC_032007"; cmp_ref "BraA07002895"; class_code "x"; tss_id "TSS38978"; exon_number "1";
A04	StringTie	transcript	2916661	2918035	-	transcript_id "MSTRG.10339.1"; gene_id "MSTRG.10339"; xloc "XLOC_018731"; class_code "u"; tss_id "TSS22863"; exon_number "2";
A04	StringTie	exon	2916661	2916930	-	transcript_id "MSTRG.10339.1"; gene_id "MSTRG.10339"; xloc "XLOC_018731"; class_code "u"; tss_id "TSS22863"; exon_number "1";
A04	StringTie	exon	2917029	2918035	-	transcript_id "MSTRG.10339.1"; gene_id "MSTRG.10339"; xloc "XLOC_018731"; class_code "u"; tss_id "TSS22863"; exon_number "2";
Scaffold000327_con	StringTie	transcript	2008	2987	+	transcript_id "MSTRG.30604.1"; gene_id "MSTRG.30604"; gene_name "BraSca000869"; xloc "XLOC_050909"; cmp_ref "BraSca000869"; class_code "p"; tss_id "TSS62054"; exon_number "1";
Scaffold000327_con	StringTie	exon	2008	2987	+	transcript_id "MSTRG.30604.1"; gene_id "MSTRG.30604"; gene_name "BraSca000869"; xloc "XLOC_050909"; cmp_ref "BraSca000869"; class_code "p"; tss_id "TSS62054"; exon_number "1";
A01	StringTie	transcript	21215246	21215565	+	transcript_id "MSTRG.1859.1"; gene_id "MSTRG.1859"; xloc "XLOC_001555"; class_code "u"; tss_id "TSS1916"; exon_number "1";
A01	StringTie	exon	21215246	21215565	+	transcript_id "MSTRG.1859.1"; gene_id "MSTRG.1859"; xloc "XLOC_001555"; class_code "u"; tss_id "TSS1916"; exon_number "1";
Scaffold000584	StringTie	transcript	5887	7569	+	transcript_id "MSTRG.30716.1"; gene_id "MSTRG.30716"; xloc "XLOC_051087"; class_code "u"; tss_id "TSS62251"; exon_number "2";
Scaffold000584	StringTie	exon	5887	6108	+	transcript_id "MSTRG.30716.1"; gene_id "MSTRG.30716"; xloc "XLOC_051087"; class_code "u"; tss_id "TSS62251"; exon_number "1";
Scaffold000584	StringTie	exon	6184	7569	+	transcript_id "MSTRG.30716.1"; gene_id "MSTRG.30716"; xloc "XLOC_051087"; class_code "u"; tss_id "TSS62251"; exon_number "2";
A06	StringTie	transcript	35059350	35059793	+	transcript_id "MSTRG.17703.1"; gene_id "MSTRG.17703"; xloc "XLOC_027441"; class_code "u"; tss_id "TSS33427"; exon_number "1";
A06	StringTie	exon	35059350	35059793	+	transcript_id "MSTRG.17703.1"; gene_id "MSTRG.17703"; xloc "XLOC_027441"; class_code "u"; tss_id "TSS33427"; exon_number "1";
Scaffold000584	StringTie	transcript	5923	7508	+	transcript_id "MSTRG.30716.2"; gene_id "MSTRG.30716"; xloc "XLOC_051087"; class_code "u"; tss_id "TSS62251"; exon_number "3";
Scaffold000584	StringTie	exon	5923	6108	+	transcript_id "MSTRG.30716.2"; gene_id "MSTRG.30716"; xloc "XLOC_051087"; class_code "u"; tss_id "TSS62251"; exon_number "1";
Scaffold000584	StringTie	exon	6184	6302	+	transcript_id "MSTRG.30716.2"; gene_id "MSTRG.30716"; xloc "XLOC_051087"; class_code "u"; tss_id "TSS62251"; exon_number "2";
Scaffold000584	StringTie	exon	6890	7508	+	transcript_id "MSTRG.30716.2"; gene_id "MSTRG.30716"; xloc "XLOC_051087"; class_code "u"; tss_id "TSS62251"; exon_number "3";
Scaffold002174	StringTie	transcript	254	460	-	transcript_id "MSTRG.30997.1"; gene_id "MSTRG.30997"; xloc "XLOC_051501"; class_code "u"; tss_id "TSS62685"; exon_number "1";
Scaffold002174	StringTie	exon	254	460	-	transcript_id "MSTRG.30997.1"; gene_id "MSTRG.30997"; xloc "XLOC_051501"; class_code "u"; tss_id "TSS62685"; exon_number "1";
A08	StringTie	transcript	12595840	12596435	-	transcript_id "MSTRG.21774.1"; gene_id "MSTRG.21774"; xloc "XLOC_037760"; class_code "u"; tss_id "TSS46009"; exon_number "1";
A08	StringTie	exon	12595840	12596435	-	transcript_id "MSTRG.21774.1"; gene_id "MSTRG.21774"; xloc "XLOC_037760"; class_code "u"; tss_id "TSS46009"; exon_number "1";
A02	StringTie	transcript	28035877	28036388	-	transcript_id "MSTRG.5501.1"; gene_id "MSTRG.5501"; xloc "XLOC_009644"; class_code "u"; tss_id "TSS11715"; exon_number "1";
A02	StringTie	exon	28035877	28036388	-	transcript_id "MSTRG.5501.1"; gene_id "MSTRG.5501"; xloc "XLOC_009644"; class_code "u"; tss_id "TSS11715"; exon_number "1";
A04	StringTie	transcript	6808743	6810001	-	transcript_id "MSTRG.10632.1"; gene_id "MSTRG.10632"; xloc "XLOC_018990"; class_code "u"; tss_id "TSS23166"; exon_number "1";
A04	StringTie	exon	6808743	6810001	-	transcript_id "MSTRG.10632.1"; gene_id "MSTRG.10632"; xloc "XLOC_018990"; class_code "u"; tss_id "TSS23166"; exon_number "1";
A05	StringTie	transcript	24008214	24008674	-	transcript_id "MSTRG.13756.1"; gene_id "MSTRG.13756"; xloc "XLOC_024178"; class_code "u"; tss_id "TSS29405"; exon_number "1";
A05	StringTie	exon	24008214	24008674	-	transcript_id "MSTRG.13756.1"; gene_id "MSTRG.13756"; xloc "XLOC_024178"; class_code "u"; tss_id "TSS29405"; exon_number "1";
Scaffold000141_con	StringTie	transcript	215916	216135	+	transcript_id "MSTRG.30381.1"; gene_id "MSTRG.30381"; xloc "XLOC_050564"; class_code "u"; tss_id "TSS61650"; exon_number "1";
Scaffold000141_con	StringTie	exon	215916	216135	+	transcript_id "MSTRG.30381.1"; gene_id "MSTRG.30381"; xloc "XLOC_050564"; class_code "u"; tss_id "TSS61650"; exon_number "1";
A03	StringTie	transcript	7394978	7395459	-	transcript_id "MSTRG.6857.1"; gene_id "MSTRG.6857"; gene_name "BraA03001576"; xloc "XLOC_014125"; cmp_ref "BraA03001576"; class_code "x"; tss_id "TSS17295"; exon_number "1";
A03	StringTie	exon	7394978	7395459	-	transcript_id "MSTRG.6857.1"; gene_id "MSTRG.6857"; gene_name "BraA03001576"; xloc "XLOC_014125"; cmp_ref "BraA03001576"; class_code "x"; tss_id "TSS17295"; exon_number "1";
A06	StringTie	transcript	18497843	18498084	+	transcript_id "MSTRG.16107.1"; gene_id "MSTRG.16107"; xloc "XLOC_026130"; class_code "u"; tss_id "TSS31818"; exon_number "1";
A06	StringTie	exon	18497843	18498084	+	transcript_id "MSTRG.16107.1"; gene_id "MSTRG.16107"; xloc "XLOC_026130"; class_code "u"; tss_id "TSS31818"; exon_number "1";
A04	StringTie	transcript	8779442	8779997	+	transcript_id "MSTRG.10718.1"; gene_id "MSTRG.10718"; xloc "XLOC_017296"; class_code "u"; tss_id "TSS21163"; exon_number "1";
A04	StringTie	exon	8779442	8779997	+	transcript_id "MSTRG.10718.1"; gene_id "MSTRG.10718"; xloc "XLOC_017296"; class_code "u"; tss_id "TSS21163"; exon_number "1";
A06	StringTie	transcript	14032425	14033509	-	transcript_id "MSTRG.15547.1"; gene_id "MSTRG.15547"; xloc "XLOC_028363"; class_code "u"; tss_id "TSS34510"; exon_number "2";
A06	StringTie	exon	14032425	14032785	-	transcript_id "MSTRG.15547.1"; gene_id "MSTRG.15547"; xloc "XLOC_028363"; class_code "u"; tss_id "TSS34510"; exon_number "1";
A06	StringTie	exon	14033255	14033509	-	transcript_id "MSTRG.15547.1"; gene_id "MSTRG.15547"; xloc "XLOC_028363"; class_code "u"; tss_id "TSS34510"; exon_number "2";
A03	StringTie	transcript	666614	667055	+	transcript_id "MSTRG.5847.1"; gene_id "MSTRG.5847"; xloc "XLOC_009928"; class_code "u"; tss_id "TSS12064"; exon_number "1";
A03	StringTie	exon	666614	667055	+	transcript_id "MSTRG.5847.1"; gene_id "MSTRG.5847"; xloc "XLOC_009928"; class_code "u"; tss_id "TSS12064"; exon_number "1";
A04	StringTie	transcript	5219350	5220511	+	transcript_id "MSTRG.10518.1"; gene_id "MSTRG.10518"; gene_name "BraA04000732"; xloc "XLOC_017071"; cmp_ref "BraA04000732"; class_code "x"; tss_id "TSS20889"; exon_number "1";
A04	StringTie	exon	5219350	5220511	+	transcript_id "MSTRG.10518.1"; gene_id "MSTRG.10518"; gene_name "BraA04000732"; xloc "XLOC_017071"; cmp_ref "BraA04000732"; class_code "x"; tss_id "TSS20889"; exon_number "1";
A02	StringTie	transcript	22096366	22097167	+	transcript_id "MSTRG.5049.1"; gene_id "MSTRG.5049"; gene_name "BraA02003419"; xloc "XLOC_006837"; cmp_ref "BraA02003419"; class_code "x"; tss_id "TSS8316"; exon_number "1";
A02	StringTie	exon	22096366	22097167	+	transcript_id "MSTRG.5049.1"; gene_id "MSTRG.5049"; gene_name "BraA02003419"; xloc "XLOC_006837"; cmp_ref "BraA02003419"; class_code "x"; tss_id "TSS8316"; exon_number "1";
A01	StringTie	transcript	4750252	4751066	-	transcript_id "MSTRG.659.1"; gene_id "MSTRG.659"; xloc "XLOC_003000"; class_code "u"; tss_id "TSS3663"; exon_number "3";
A01	StringTie	exon	4750252	4750363	-	transcript_id "MSTRG.659.1"; gene_id "MSTRG.659"; xloc "XLOC_003000"; class_code "u"; tss_id "TSS3663"; exon_number "1";
A01	StringTie	exon	4750440	4750767	-	transcript_id "MSTRG.659.1"; gene_id "MSTRG.659"; xloc "XLOC_003000"; class_code "u"; tss_id "TSS3663"; exon_number "2";
A01	StringTie	exon	4750818	4751066	-	transcript_id "MSTRG.659.1"; gene_id "MSTRG.659"; xloc "XLOC_003000"; class_code "u"; tss_id "TSS3663"; exon_number "3";
A09	StringTie	transcript	12207731	12209222	+	transcript_id "MSTRG.24766.1"; gene_id "MSTRG.24766"; xloc "XLOC_040159"; class_code "u"; tss_id "TSS49018"; exon_number "1";
A09	StringTie	exon	12207731	12209222	+	transcript_id "MSTRG.24766.1"; gene_id "MSTRG.24766"; xloc "XLOC_040159"; class_code "u"; tss_id "TSS49018"; exon_number "1";
A09	StringTie	transcript	27643305	27644017	+	transcript_id "MSTRG.25518.1"; gene_id "MSTRG.25518"; xloc "XLOC_040887"; class_code "u"; tss_id "TSS49884"; exon_number "2";
A09	StringTie	exon	27643305	27643654	+	transcript_id "MSTRG.25518.1"; gene_id "MSTRG.25518"; xloc "XLOC_040887"; class_code "u"; tss_id "TSS49884"; exon_number "1";
A09	StringTie	exon	27643735	27644017	+	transcript_id "MSTRG.25518.1"; gene_id "MSTRG.25518"; xloc "XLOC_040887"; class_code "u"; tss_id "TSS49884"; exon_number "2";
Scaffold000744	StringTie	transcript	545	4289	-	transcript_id "MSTRG.30801.1"; gene_id "MSTRG.30801"; xloc "XLOC_051200"; class_code "u"; tss_id "TSS62370"; exon_number "1";
Scaffold000744	StringTie	exon	545	4289	-	transcript_id "MSTRG.30801.1"; gene_id "MSTRG.30801"; xloc "XLOC_051200"; class_code "u"; tss_id "TSS62370"; exon_number "1";
A01	StringTie	transcript	25211548	25214245	+	transcript_id "MSTRG.2101.1"; gene_id "MSTRG.2101"; gene_name "BraA01003435"; xloc "XLOC_001768"; cmp_ref "BraA01003435"; class_code "x"; tss_id "TSS2164"; exon_number "2";
A01	StringTie	exon	25211548	25212623	+	transcript_id "MSTRG.2101.1"; gene_id "MSTRG.2101"; gene_name "BraA01003435"; xloc "XLOC_001768"; cmp_ref "BraA01003435"; class_code "x"; tss_id "TSS2164"; exon_number "1";
A01	StringTie	exon	25213423	25214245	+	transcript_id "MSTRG.2101.1"; gene_id "MSTRG.2101"; gene_name "BraA01003435"; xloc "XLOC_001768"; cmp_ref "BraA01003435"; class_code "x"; tss_id "TSS2164"; exon_number "2";
A01	StringTie	transcript	25211563	25214245	+	transcript_id "MSTRG.2101.3"; gene_id "MSTRG.2101"; gene_name "BraA01003435"; xloc "XLOC_001768"; cmp_ref "BraA01003435"; class_code "x"; tss_id "TSS2164"; exon_number "2";
A01	StringTie	exon	25211563	25213136	+	transcript_id "MSTRG.2101.3"; gene_id "MSTRG.2101"; gene_name "BraA01003435"; xloc "XLOC_001768"; cmp_ref "BraA01003435"; class_code "x"; tss_id "TSS2164"; exon_number "1";
A01	StringTie	exon	25213423	25214245	+	transcript_id "MSTRG.2101.3"; gene_id "MSTRG.2101"; gene_name "BraA01003435"; xloc "XLOC_001768"; cmp_ref "BraA01003435"; class_code "x"; tss_id "TSS2164"; exon_number "2";
A03	StringTie	transcript	1057254	1058267	-	transcript_id "MSTRG.5907.1"; gene_id "MSTRG.5907"; gene_name "BraA03000231"; xloc "XLOC_013414"; cmp_ref "BraA03000231"; class_code "x"; tss_id "TSS16375"; exon_number "1";
A03	StringTie	exon	1057254	1058267	-	transcript_id "MSTRG.5907.1"; gene_id "MSTRG.5907"; gene_name "BraA03000231"; xloc "XLOC_013414"; cmp_ref "BraA03000231"; class_code "x"; tss_id "TSS16375"; exon_number "1";
A05	StringTie	transcript	15553371	15560238	+	transcript_id "MSTRG.13317.2"; gene_id "MSTRG.13317"; xloc "XLOC_021314"; class_code "u"; tss_id "TSS25937"; exon_number "2";
A05	StringTie	exon	15553371	15553791	+	transcript_id "MSTRG.13317.2"; gene_id "MSTRG.13317"; xloc "XLOC_021314"; class_code "u"; tss_id "TSS25937"; exon_number "1";
A05	StringTie	exon	15558621	15560238	+	transcript_id "MSTRG.13317.2"; gene_id "MSTRG.13317"; xloc "XLOC_021314"; class_code "u"; tss_id "TSS25937"; exon_number "2";
A05	StringTie	transcript	15557223	15560265	+	transcript_id "MSTRG.13317.6"; gene_id "MSTRG.13317"; xloc "XLOC_021314"; class_code "u"; tss_id "TSS25938"; exon_number "2";
A05	StringTie	exon	15557223	15557305	+	transcript_id "MSTRG.13317.6"; gene_id "MSTRG.13317"; xloc "XLOC_021314"; class_code "u"; tss_id "TSS25938"; exon_number "1";
A05	StringTie	exon	15557465	15560265	+	transcript_id "MSTRG.13317.6"; gene_id "MSTRG.13317"; xloc "XLOC_021314"; class_code "u"; tss_id "TSS25938"; exon_number "2";
A05	StringTie	transcript	15553376	15560350	+	transcript_id "MSTRG.13317.5"; gene_id "MSTRG.13317"; xloc "XLOC_021314"; class_code "u"; tss_id "TSS25937"; exon_number "3";
A05	StringTie	exon	15553376	15553477	+	transcript_id "MSTRG.13317.5"; gene_id "MSTRG.13317"; xloc "XLOC_021314"; class_code "u"; tss_id "TSS25937"; exon_number "1";
A05	StringTie	exon	15553715	15553791	+	transcript_id "MSTRG.13317.5"; gene_id "MSTRG.13317"; xloc "XLOC_021314"; class_code "u"; tss_id "TSS25937"; exon_number "2";
A05	StringTie	exon	15558221	15560350	+	transcript_id "MSTRG.13317.5"; gene_id "MSTRG.13317"; xloc "XLOC_021314"; class_code "u"; tss_id "TSS25937"; exon_number "3";
A10	StringTie	transcript	8256359	8256744	+	transcript_id "MSTRG.28727.1"; gene_id "MSTRG.28727"; xloc "XLOC_047171"; class_code "u"; tss_id "TSS57508"; exon_number "1";
A10	StringTie	exon	8256359	8256744	+	transcript_id "MSTRG.28727.1"; gene_id "MSTRG.28727"; xloc "XLOC_047171"; class_code "u"; tss_id "TSS57508"; exon_number "1";
Scaffold039579	StringTie	transcript	1	254	+	transcript_id "MSTRG.31388.1"; gene_id "MSTRG.31388"; xloc "XLOC_051993"; class_code "u"; tss_id "TSS63181"; exon_number "1";
Scaffold039579	StringTie	exon	1	254	+	transcript_id "MSTRG.31388.1"; gene_id "MSTRG.31388"; xloc "XLOC_051993"; class_code "u"; tss_id "TSS63181"; exon_number "1";
A03	StringTie	transcript	26015725	26016239	+	transcript_id "MSTRG.9159.1"; gene_id "MSTRG.9159"; xloc "XLOC_012459"; class_code "u"; tss_id "TSS15212"; exon_number "2";
A03	StringTie	exon	26015725	26015791	+	transcript_id "MSTRG.9159.1"; gene_id "MSTRG.9159"; xloc "XLOC_012459"; class_code "u"; tss_id "TSS15212"; exon_number "1";
A03	StringTie	exon	26015876	26016239	+	transcript_id "MSTRG.9159.1"; gene_id "MSTRG.9159"; xloc "XLOC_012459"; class_code "u"; tss_id "TSS15212"; exon_number "2";
A02	StringTie	transcript	28965047	28966389	+	transcript_id "MSTRG.5581.1"; gene_id "MSTRG.5581"; gene_name "BraA02004320"; xloc "XLOC_007333"; cmp_ref "BraA02004320"; class_code "p"; tss_id "TSS8913"; exon_number "1";
A02	StringTie	exon	28965047	28966389	+	transcript_id "MSTRG.5581.1"; gene_id "MSTRG.5581"; gene_name "BraA02004320"; xloc "XLOC_007333"; cmp_ref "BraA02004320"; class_code "p"; tss_id "TSS8913"; exon_number "1";
A05	StringTie	transcript	8529780	8530313	-	transcript_id "MSTRG.12784.1"; gene_id "MSTRG.12784"; gene_name "BraA05001020"; xloc "XLOC_023256"; cmp_ref "BraA05001020"; class_code "p"; tss_id "TSS28367"; exon_number "1";
A05	StringTie	exon	8529780	8530313	-	transcript_id "MSTRG.12784.1"; gene_id "MSTRG.12784"; gene_name "BraA05001020"; xloc "XLOC_023256"; cmp_ref "BraA05001020"; class_code "p"; tss_id "TSS28367"; exon_number "1";
A04	StringTie	transcript	19265625	19265966	-	transcript_id "MSTRG.11601.1"; gene_id "MSTRG.11601"; xloc "XLOC_019859"; class_code "u"; tss_id "TSS24183"; exon_number "1";
A04	StringTie	exon	19265625	19265966	-	transcript_id "MSTRG.11601.1"; gene_id "MSTRG.11601"; xloc "XLOC_019859"; class_code "u"; tss_id "TSS24183"; exon_number "1";
A01	StringTie	transcript	908865	909442	-	transcript_id "MSTRG.116.1"; gene_id "MSTRG.116"; xloc "XLOC_002595"; class_code "u"; tss_id "TSS3162"; exon_number "1";
A01	StringTie	exon	908865	909442	-	transcript_id "MSTRG.116.1"; gene_id "MSTRG.116"; xloc "XLOC_002595"; class_code "u"; tss_id "TSS3162"; exon_number "1";
A03	StringTie	transcript	20135105	20142566	+	transcript_id "MSTRG.8486.2"; gene_id "MSTRG.8486"; gene_name "BraA03004026"; xloc "XLOC_011947"; cmp_ref "BraA03004026"; class_code "o"; tss_id "TSS14568"; exon_number "2";
A03	StringTie	exon	20135105	20135254	+	transcript_id "MSTRG.8486.2"; gene_id "MSTRG.8486"; gene_name "BraA03004026"; xloc "XLOC_011947"; cmp_ref "BraA03004026"; class_code "o"; tss_id "TSS14568"; exon_number "1";
A03	StringTie	exon	20142264	20142566	+	transcript_id "MSTRG.8486.2"; gene_id "MSTRG.8486"; gene_name "BraA03004026"; xloc "XLOC_011947"; cmp_ref "BraA03004026"; class_code "o"; tss_id "TSS14568"; exon_number "2";
A03	StringTie	transcript	27165714	27171074	+	transcript_id "MSTRG.9262.4"; gene_id "MSTRG.9262"; gene_name "BraA03005232"; xloc "XLOC_012555"; cmp_ref "BraA03005232"; class_code "o"; tss_id "TSS15332"; exon_number "2";
A03	StringTie	exon	27165714	27166020	+	transcript_id "MSTRG.9262.4"; gene_id "MSTRG.9262"; gene_name "BraA03005232"; xloc "XLOC_012555"; cmp_ref "BraA03005232"; class_code "o"; tss_id "TSS15332"; exon_number "1";
A03	StringTie	exon	27171013	27171074	+	transcript_id "MSTRG.9262.4"; gene_id "MSTRG.9262"; gene_name "BraA03005232"; xloc "XLOC_012555"; cmp_ref "BraA03005232"; class_code "o"; tss_id "TSS15332"; exon_number "2";
A05	StringTie	transcript	22833461	22833703	-	transcript_id "MSTRG.13659.1"; gene_id "MSTRG.13659"; xloc "XLOC_024097"; class_code "u"; tss_id "TSS29319"; exon_number "1";
A05	StringTie	exon	22833461	22833703	-	transcript_id "MSTRG.13659.1"; gene_id "MSTRG.13659"; xloc "XLOC_024097"; class_code "u"; tss_id "TSS29319"; exon_number "1";
A07	StringTie	transcript	13598266	13618701	+	transcript_id "MSTRG.19140.3"; gene_id "MSTRG.19140"; gene_name "BraA07001575"; xloc "XLOC_031319"; cmp_ref "BraA07001575"; class_code "o"; tss_id "TSS38135"; exon_number "2";
A07	StringTie	exon	13598266	13598576	+	transcript_id "MSTRG.19140.3"; gene_id "MSTRG.19140"; gene_name "BraA07001575"; xloc "XLOC_031319"; cmp_ref "BraA07001575"; class_code "o"; tss_id "TSS38135"; exon_number "1";
A07	StringTie	exon	13618626	13618701	+	transcript_id "MSTRG.19140.3"; gene_id "MSTRG.19140"; gene_name "BraA07001575"; xloc "XLOC_031319"; cmp_ref "BraA07001575"; class_code "o"; tss_id "TSS38135"; exon_number "2";
A07	StringTie	transcript	13598225	13618745	+	transcript_id "MSTRG.19140.2"; gene_id "MSTRG.19140"; gene_name "BraA07001575"; xloc "XLOC_031319"; cmp_ref "BraA07001575"; class_code "o"; tss_id "TSS38135"; exon_number "2";
A07	StringTie	exon	13598225	13598600	+	transcript_id "MSTRG.19140.2"; gene_id "MSTRG.19140"; gene_name "BraA07001575"; xloc "XLOC_031319"; cmp_ref "BraA07001575"; class_code "o"; tss_id "TSS38135"; exon_number "1";
A07	StringTie	exon	13618650	13618745	+	transcript_id "MSTRG.19140.2"; gene_id "MSTRG.19140"; gene_name "BraA07001575"; xloc "XLOC_031319"; cmp_ref "BraA07001575"; class_code "o"; tss_id "TSS38135"; exon_number "2";
A05	StringTie	transcript	35984907	35985179	-	transcript_id "MSTRG.15077.1"; gene_id "MSTRG.15077"; xloc "XLOC_025182"; class_code "u"; tss_id "TSS30662"; exon_number "1";
A05	StringTie	exon	35984907	35985179	-	transcript_id "MSTRG.15077.1"; gene_id "MSTRG.15077"; xloc "XLOC_025182"; class_code "u"; tss_id "TSS30662"; exon_number "1";
A09	StringTie	transcript	10987855	10989558	+	transcript_id "MSTRG.24676.1"; gene_id "MSTRG.24676"; xloc "XLOC_040067"; class_code "u"; tss_id "TSS48899"; exon_number "1";
A09	StringTie	exon	10987855	10989558	+	transcript_id "MSTRG.24676.1"; gene_id "MSTRG.24676"; xloc "XLOC_040067"; class_code "u"; tss_id "TSS48899"; exon_number "1";
A01	StringTie	transcript	2488790	2489587	+	transcript_id "MSTRG.366.1"; gene_id "MSTRG.366"; xloc "XLOC_000251"; class_code "u"; tss_id "TSS334"; exon_number "1";
A01	StringTie	exon	2488790	2489587	+	transcript_id "MSTRG.366.1"; gene_id "MSTRG.366"; xloc "XLOC_000251"; class_code "u"; tss_id "TSS334"; exon_number "1";
A02	StringTie	transcript	22214925	22215918	+	transcript_id "MSTRG.5053.1"; gene_id "MSTRG.5053"; xloc "XLOC_006844"; class_code "u"; tss_id "TSS8323"; exon_number "1";
A02	StringTie	exon	22214925	22215918	+	transcript_id "MSTRG.5053.1"; gene_id "MSTRG.5053"; xloc "XLOC_006844"; class_code "u"; tss_id "TSS8323"; exon_number "1";
A01	StringTie	transcript	22468494	22471041	-	transcript_id "MSTRG.1935.4"; gene_id "MSTRG.1935"; xloc "XLOC_004154"; class_code "u"; tss_id "TSS5078"; exon_number "3";
A01	StringTie	exon	22468494	22468679	-	transcript_id "MSTRG.1935.4"; gene_id "MSTRG.1935"; xloc "XLOC_004154"; class_code "u"; tss_id "TSS5078"; exon_number "1";
A01	StringTie	exon	22470139	22470199	-	transcript_id "MSTRG.1935.4"; gene_id "MSTRG.1935"; xloc "XLOC_004154"; class_code "u"; tss_id "TSS5078"; exon_number "2";
A01	StringTie	exon	22470928	22471041	-	transcript_id "MSTRG.1935.4"; gene_id "MSTRG.1935"; xloc "XLOC_004154"; class_code "u"; tss_id "TSS5078"; exon_number "3";
A02	StringTie	transcript	25421841	25422068	+	transcript_id "MSTRG.5262.1"; gene_id "MSTRG.5262"; gene_name "BraA02003776"; xloc "XLOC_007051"; cmp_ref "BraA02003776"; class_code "p"; tss_id "TSS8562"; exon_number "1";
A02	StringTie	exon	25421841	25422068	+	transcript_id "MSTRG.5262.1"; gene_id "MSTRG.5262"; gene_name "BraA02003776"; xloc "XLOC_007051"; cmp_ref "BraA02003776"; class_code "p"; tss_id "TSS8562"; exon_number "1";
Scaffold002192	StringTie	transcript	943	1442	+	transcript_id "MSTRG.30999.1"; gene_id "MSTRG.30999"; xloc "XLOC_051503"; class_code "u"; tss_id "TSS62687"; exon_number "1";
Scaffold002192	StringTie	exon	943	1442	+	transcript_id "MSTRG.30999.1"; gene_id "MSTRG.30999"; xloc "XLOC_051503"; class_code "u"; tss_id "TSS62687"; exon_number "1";
A09	StringTie	transcript	12670323	12670676	+	transcript_id "MSTRG.24805.1"; gene_id "MSTRG.24805"; xloc "XLOC_040191"; class_code "u"; tss_id "TSS49058"; exon_number "1";
A09	StringTie	exon	12670323	12670676	+	transcript_id "MSTRG.24805.1"; gene_id "MSTRG.24805"; xloc "XLOC_040191"; class_code "u"; tss_id "TSS49058"; exon_number "1";
A01	StringTie	transcript	24938295	24938860	-	transcript_id "MSTRG.2076.1"; gene_id "MSTRG.2076"; gene_name "BraA01003400"; xloc "XLOC_004326"; cmp_ref "BraA01003400"; class_code "p"; tss_id "TSS5278"; exon_number "1";
A01	StringTie	exon	24938295	24938860	-	transcript_id "MSTRG.2076.1"; gene_id "MSTRG.2076"; gene_name "BraA01003400"; xloc "XLOC_004326"; cmp_ref "BraA01003400"; class_code "p"; tss_id "TSS5278"; exon_number "1";
A04	StringTie	transcript	18125992	18127631	-	transcript_id "MSTRG.11468.1"; gene_id "MSTRG.11468"; xloc "XLOC_019753"; class_code "u"; tss_id "TSS24056"; exon_number "2";
A04	StringTie	exon	18125992	18127252	-	transcript_id "MSTRG.11468.1"; gene_id "MSTRG.11468"; xloc "XLOC_019753"; class_code "u"; tss_id "TSS24056"; exon_number "1";
A04	StringTie	exon	18127453	18127631	-	transcript_id "MSTRG.11468.1"; gene_id "MSTRG.11468"; xloc "XLOC_019753"; class_code "u"; tss_id "TSS24056"; exon_number "2";
A04	StringTie	transcript	18126136	18137263	-	transcript_id "MSTRG.11468.2"; gene_id "MSTRG.11468"; gene_name "BraA04002378"; xloc "XLOC_019753"; cmp_ref "BraA04002378"; class_code "x"; tss_id "TSS24057"; exon_number "3";
A04	StringTie	exon	18126136	18127083	-	transcript_id "MSTRG.11468.2"; gene_id "MSTRG.11468"; gene_name "BraA04002378"; xloc "XLOC_019753"; cmp_ref "BraA04002378"; class_code "x"; tss_id "TSS24057"; exon_number "1";
A04	StringTie	exon	18127284	18127408	-	transcript_id "MSTRG.11468.2"; gene_id "MSTRG.11468"; gene_name "BraA04002378"; xloc "XLOC_019753"; cmp_ref "BraA04002378"; class_code "x"; tss_id "TSS24057"; exon_number "2";
A04	StringTie	exon	18137188	18137263	-	transcript_id "MSTRG.11468.2"; gene_id "MSTRG.11468"; gene_name "BraA04002378"; xloc "XLOC_019753"; cmp_ref "BraA04002378"; class_code "x"; tss_id "TSS24057"; exon_number "3";
A04	StringTie	transcript	18126535	18137258	-	transcript_id "MSTRG.11468.3"; gene_id "MSTRG.11468"; gene_name "BraA04002378"; xloc "XLOC_019753"; cmp_ref "BraA04002378"; class_code "x"; tss_id "TSS24057"; exon_number "2";
[truncated: 8,608 more rows]

## Sheet: LncRNA
Table S6. The classification of lncRNAs and the target genes of cis- and trans-functional lncRNAs
[truncated: 3,713 more rows]

## Sheet: Expression of lncRNAs
Table S7. The expression levels (FPKM value) of all the identified lncRNAs
[truncated: 3,712 more rows]

[truncated: 3 more sheets: disease resistant lncRNA-gene, Ct values, Primer]
